# Supplementary material for: Lipid Remodeling Reveals the Adaptations of a Marine Diatom to Ocean Acidification
Source: Front Microbiol. 2021 Oct 14;12:748445. doi: 10.3389/fmicb.2021.748445 (PMC8551959; doi:10.3389/fmicb.2021.748445)
Supplement: Supplementary file 2 [file Table_1.xlsx]

## Sheet: Sheet1
name	Name_des	Formula	Categories	Main Class	Sub Class	Molecular Weight	RT [min]	mzCloud_Results	HC1	HC2	HC3	HC4	HC5	HC6	LC1	LC2	LC3	LC4	LC5	LC6	QC1	QC2	QC3
Com_222_neg	SQDG 34:1; SQDG 16:0-18:1; [M-H]-	C43 H80 O12 S	Glycerolipids [GL]	Glycosyldiradylglycerols [GL05]	Glycosylalkylacylglycerols [GL0502]	820.537	15.541	Full match	7.74247e+06	3.03283e+06	8.30389e+06	2.47031e+06	5.98741e+06	3.08045e+06	4.55286e+06	3.46461e+06	4.84749e+06	3.7175e+06	6.54805e+06	2.71425e+06	5.85702e+06	5.18388e+06	5.12252e+06
Com_3569_neg	MFCD00678983	C36 H72 N O6 P	Sphingolipids [SP]	Ceramides [SP02]	Ceramide 1-phosphates [SP0205]	645.51	11.731	No results	4411	510853	4124.64	251708	4308.38	202968	62930.8	43319.1	7848.74	101341	6645.36	79839.4	43490.4	50089.2	55686.2
Com_138_neg	PC 42:11; PC 20:5-22:6; [M+FA-H]-	C50 H78 N O8 P	Glycerophospholipids [GP]	Glycerophosphocholines [GP01]	Diacylglycerophosphocholines [GP0101]	897.551	12.452	Invalid mass	6.20648e+06	2.71464e+06	7.16611e+06	2.13144e+06	9.27286e+06	3.44134e+06	8.49735e+06	3.11448e+06	1.21549e+07	9.90116e+06	1.43787e+07	6.70364e+06	7.06214e+06	8.18743e+06	8.24369e+06
Com_2919_neg	PC 42:5; PC 22:0-20:5; [M+FA-H]-	C50 H90 N O8 P	Glycerophospholipids [GP]	Glycerophosphocholines [GP01]	Diacylglycerophosphocholines [GP0101]	909.647	19.631	Invalid mass	83947.8	78474.8	99621	72026.2	122764	79851.7	139550	120460	163689	170060	191190	180896	140517	111812	120539
Com_962_neg	PG 34:3; PG 16:1-18:2; [M-H]-	C40 H73 O10 P	Glycerophospholipids [GP]	Glycerophosphoglycerols [GP04]	Diacylglycerophosphoglycerols [GP0401]	744.496	14.418	Full match	188839	196023	155899	218990	162726	193104	444635	317456	1.24739e+06	656028	629000	531194	625854	613618	442278
Com_2701_neg	Cer-ADS d36:2; Cer-ADS d16:0/20:2; [M+FA-H]-	C36 H69 N O4	Sphingolipids [SP]	Ceramides [SP02]	N-acylsphinganines (dihydroceramides) [SP0202]	625.528	12.382	Invalid mass	16201.7	693301	12327	407766	12841.2	383795	157038	107420	18894	263033	13841.4	146490	144652	120390	129968
Com_2133_neg	HBMP 48:4; HBMP 16:1-16:3-16:0; [M-H]-	C54 H97 O11 P	Glycerophospholipids [GP]	Glycerophosphoglycerols [GP04]	Hemibismonoacylglycerophosphate	952.674	19.577	Full match	497485	262633	201705	284861	90891.7	199667	21877.6	154681	25679.5	68278.1	29842.2	54719.6	114901	107834	175425
Com_318_neg	1-stearoyl-sn-glycero-3-phosphoethanolamine	C23 H48 N O7 P	Glycerophospholipids [GP]	Glycerophosphoethanolamines [GP02]	Monoacylglycerophospho-ethanolamines[GP0205]	481.316	2.891	No results	3.55346e+06	2.25377e+06	1.76176e+06	2.23165e+06	2.84756e+06	2.01843e+06	1.18762e+06	4.38472e+06	953883	3.19221e+06	1.03102e+06	3.15501e+06	3.61721e+06	2.77414e+06	2.95569e+06
Com_671_neg	MGDG 34:1; MGDG 18:0-16:1; [M+FA-H]-	C43 H80 O10	Glycerolipids [GL]	Glycosyldiradylglycerols [GL05]	Glycosyldiacylglycerols [GL0501]	802.58	18.031	Invalid mass	406014	454354	415515	364883	517359	468224	850672	790761	1.12866e+06	1.09224e+06	1.6015e+06	628147	1.2073e+06	859017	675911
Com_1011_neg	SQDG 39:1; SQDG 23:0-16:1; [M-H]-	C48 H90 O12 S	Glycerolipids [GL]	Glycosyldiradylglycerols [GL05]	Glycosylalkylacylglycerols [GL0502]	890.615	19.512	Full match	827286	372969	808343	385802	848225	424110	512962	593499	804778	782262	725616	499756	666578	711307	650469
Com_1073_neg	LPE 18:2; [M-H]-	C23 H44 N O7 P	Glycerophospholipids [GP]	Glycerophosphoethanolamines [GP02]	Monoacylglycerophospho-ethanolamines[GP0205]	477.285	2.181	Full match	1.29052e+06	294472	936410	493009	617315	668796	14092.9	525177	23775.4	226487	10805.3	405509	441821	382827	532226
Com_1058_neg	HBMP 56:7; HBMP 16:0-20:5-20:2; [M-H]-	C62 H107 O11 P	Glycerophospholipids [GP]	Glycerophosphoglycerols [GP04]	Hemibismonoacylglycerophosphate	1058.76	21.691	Invalid mass	186638	508524	169930	399222	261426	528049	798369	599017	1.06301e+06	768261	573390	721165	618649	523942	428729
Com_1707_neg	SQDG 40:7; SQDG 20:2-20:5; [M-H]-	C49 H80 O12 S	Glycerolipids [GL]	Glycosyldiradylglycerols [GL05]	Glycosylalkylacylglycerols [GL0502]	892.537	13.312	Full match	260769	414113	315824	374054	325777	567114	273708	252575	285206	221286	267995	231489	315981	279026	349489
Com_286_neg	MGDG 30:2; MGDG 14:0-16:2; [M+FA-H]-	C39 H70 O10	Glycerolipids [GL]	Glycosyldiradylglycerols [GL05]	Glycosyldiacylglycerols [GL0501]	698.497	13.32	Full match	1.98229e+06	2.40289e+06	1.79656e+06	1.69565e+06	3.04898e+06	3.48623e+06	6.51023e+06	5.14191e+06	5.61923e+06	4.86218e+06	4.94819e+06	2.71805e+06	4.26605e+06	4.43271e+06	3.77183e+06
Com_4337_neg	Cer-NS d35:2; Cer-NS d18:2/17:0; [M-H]-	C35 H67 N O3	Sphingolipids [SP]	Ceramides [SP02]	N-acylsphingosines (ceramides) [SP0201]	1099.02	16.421	Invalid mass	7634.43	368476	8950.2	199340	6588.44	89188.4	51015.3	34814.6	9159.26	106635	6926.18	54435.5	58152.8	47700.7	54360.6
Com_1985_neg	HBMP 52:5; HBMP 16:1-20:4-16:0; [M-H]-	C58 H103 O11 P	Glycerophospholipids [GP]	Glycerophosphoglycerols [GP04]	Hemibismonoacylglycerophosphate	1006.72	20.58	Full match	164307	483554	184087	357973	384914	430395	177288	205477	144688	175139	142525	378009	219122	194022	218093
Com_34_neg	PC 40:10; PC 20:5-20:5; [M+FA-H]-	C48 H76 N O8 P	Glycerophospholipids [GP]	Glycerophosphocholines [GP01]	Diacylglycerophosphocholines [GP0101]	871.536	11.761	Invalid mass	1.43054e+07	9.58499e+06	1.49322e+07	9.93374e+06	2.67513e+07	8.9007e+06	3.07897e+07	1.28952e+07	3.3993e+07	3.55579e+07	5.34708e+07	2.11455e+07	2.78993e+07	3.49385e+07	2.62296e+07
Com_1966_neg	HBMP 52:8; HBMP 16:0-16:3-20:5; [M-H]-	C58 H97 O11 P	Glycerophospholipids [GP]	Glycerophosphoglycerols [GP04]	Hemibismonoacylglycerophosphate	1000.68	18.744	Full match	562119	286135	159365	334034	80737.3	278974	14452.5	196996	36641.1	102040	26383.4	85404.1	156640	84205.5	171092
Com_4_neg	SQDG 30:1; SQDG 14:0-16:1; [M-H]-	C39 H72 O12 S	Glycerolipids [GL]	Glycosyldiradylglycerols [GL05]	Glycosylalkylacylglycerols [GL0502]	764.474	12.15	Full match	2.58074e+08	1.39818e+08	3.40631e+08	1.5241e+08	2.49021e+08	1.67037e+08	2.26297e+08	2.35309e+08	1.98975e+08	2.39892e+08	2.20168e+08	2.4015e+08	1.8671e+08	2.22315e+08	2.07063e+08
Com_2496_neg	Cer-NS d41:1; Cer-NS d18:1/23:0; [M+FA-H]-	C41 H81 N O3	Sphingolipids [SP]	Ceramides [SP02]	N-acylsphingosines (ceramides) [SP0201]	681.627	21.787	Invalid mass	138545	298267	148242	209070	163683	285243	63019.6	247062	35932.5	217084	30703.1	223586	178179	123337	122583
Com_696_neg	MGDG 34:2; MGDG 16:1-18:1; [M+FA-H]-	C43 H78 O10	Glycerolipids [GL]	Glycosyldiradylglycerols [GL05]	Glycosyldiacylglycerols [GL0501]	800.565	16.389	Invalid mass	454294	403256	516487	418846	656043	438983	787071	723200	1.14095e+06	944545	1.74121e+06	612370	818260	1.02759e+06	896413
Com_643_neg	PC 34:3; PC 16:0-18:3; [M+FA-H]-	C42 H78 N O8 P	Glycerophospholipids [GP]	Glycerophosphocholines [GP01]	Diacylglycerophosphocholines [GP0101]	801.552	14.846	Invalid mass	138070	190351	193207	195347	496288	315303	1.05091e+06	477074	2.26187e+06	338470	1.7555e+06	248948	838310	807531	615846
Com_200_neg	LPC 18:2; [M+FA-H]-	C26 H50 N O7 P	Glycerophospholipids [GP]	Glycerophosphocholines [GP01]	Monoacylglycero-phosphocholines[GP0105]	565.337	2.064	Invalid mass	8.14334e+06	1.4037e+06	1.04657e+07	2.61472e+06	7.40786e+06	4.58553e+06	318160	3.70752e+06	653565	2.11014e+06	296654	5.18596e+06	4.88764e+06	3.39379e+06	5.94956e+06
Com_3735_neg	PC 42:2; PC 24:0-18:2; [M+FA-H]-	C50 H96 N O8 P	Glycerophospholipids [GP]	Glycerophosphocholines [GP01]	Diacylglycerophosphocholines [GP0101]	915.693	21.685	Invalid mass	53143.2	61270.1	56283.2	59679.8	73748.1	90886.2	142939	52499.4	135885	47804.3	128513	60709.3	93811.2	92582.9	80459.1
Com_988_neg	PG 32:3; PG 16:1-16:2; [M-H]-	C38 H69 O10 P	Glycerophospholipids [GP]	Glycerophosphoglycerols [GP04]	Diacylglycerophosphoglycerols [GP0401]	716.463	11.809	Full match	820413	363449	1.0399e+06	322322	603397	319979	240579	370589	215630	1.00573e+06	316308	405340	690893	490621	618727
Com_5013_neg	MGDG 31:0; MGDG 15:0-16:0; [M+FA-H]-	C40 H76 O10	Glycerolipids [GL]	Glycosyldiradylglycerols [GL05]	Glycosyldiacylglycerols [GL0501]	1525.1	17.032	Invalid mass	28533	45884.3	36476.5	37310.8	41169.5	81215.6	53613.4	100915	52596.4	60298.8	51305.8	47714.6	54825.1	51536.9	56121.6
Com_564_neg	SQDG 38:1; SQDG 14:0-24:1; [M-H]-	C47 H88 O12 S	Glycerolipids [GL]	Glycosyldiradylglycerols [GL05]	Glycosylalkylacylglycerols [GL0502]	876.599	18.381	Full match	1.81108e+06	2.15532e+06	1.38541e+06	2.55412e+06	1.11132e+06	2.34106e+06	1.27857e+06	2.67721e+06	1.12039e+06	1.56381e+06	1.31904e+06	1.67329e+06	1.54431e+06	1.499e+06	1.61261e+06
Com_1113_neg	MGDG 32:4; MGDG 16:1-16:3; [M+Hac-H]-	C41 H70 O10	Glycerolipids [GL]	Glycosyldiradylglycerols [GL05]	Glycosyldiacylglycerols [GL0501]	782.518	12.587	Invalid mass	155315	159718	200118	470567	339115	508107	818160	368620	724764	234232	884909	108908	386903	472200	423557
Com_56_neg	SQDG 32:2; SQDG 16:1-16:1; [M-H]-	C41 H74 O12 S	Glycerolipids [GL]	Glycosyldiradylglycerols [GL05]	Glycosylalkylacylglycerols [GL0502]	790.49	12.37	Full match	4.64356e+07	1.45098e+07	3.17318e+07	1.64716e+07	2.86275e+07	2.0745e+07	1.42961e+07	3.99136e+07	1.22926e+07	2.54575e+07	9.11249e+06	1.99749e+07	2.02912e+07	2.18624e+07	2.66041e+07
Com_1542_neg	MGDG 38:6; MGDG 18:1-20:5; [M+FA-H]-	C47 H78 O10	Glycerolipids [GL]	Glycosyldiradylglycerols [GL05]	Glycosyldiacylglycerols [GL0501]	848.562	15.314	Invalid mass	144701	90081.3	122757	72822.9	155439	165471	228726	175700	320849	187124	568381	154504	313642	229237	186895
Com_463_neg	PC 36:6; PC 16:2-20:4; [M+FA-H]-	C44 H76 N O8 P	Glycerophospholipids [GP]	Glycerophosphocholines [GP01]	Diacylglycerophosphocholines [GP0101]	823.527	11.544	Invalid mass	839716	637828	730048	474470	1.05661e+06	1.03553e+06	2.437e+06	872376	2.75965e+06	942982	3.06137e+06	439784	1.39673e+06	1.72991e+06	1.42362e+06
Com_1725_neg	HBMP 52:6; HBMP 16:0-16:1-20:5; [M-H]-	C58 H101 O11 P	Glycerophospholipids [GP]	Glycerophosphoglycerols [GP04]	Hemibismonoacylglycerophosphate	1004.71	20.337	Full match	96436.2	101450	49149.5	95575.2	77004.4	114593	607913	109355	545161	68374.3	70884.1	60242.7	72740.6	66613.9	62060.7
Com_224_neg	SQDG 40:2; SQDG 24:0-16:2; [M-H]-	C49 H90 O12 S	Glycerolipids [GL]	Glycosyldiradylglycerols [GL05]	Glycosylalkylacylglycerols [GL0502]	902.615	19.33	Full match	6.56946e+06	2.91605e+06	6.38394e+06	3.03842e+06	6.63609e+06	3.23121e+06	5.68268e+06	4.8024e+06	5.81886e+06	6.34957e+06	6.01556e+06	4.17034e+06	5.80111e+06	5.67066e+06	5.66027e+06
Com_3500_neg	Cer-BDS d37:2; Cer-BDS d15:0/22:2; [M+FA-H]-	C37 H71 N O4	Sphingolipids [SP]	Ceramides [SP02]	N-acylsphinganines (dihydroceramides) [SP0201]	1279.09	17.339	Invalid mass	17556.5	446034	22663.8	558717	16568.3	136469	29488.2	19668.4	15469.6	14739.4	10836.5	24756.4	51982.4	54819.4	78129.5
Com_1471_neg	DGDG 32:6; DGDG 16:3-16:3; [M+FA-H]-	C47 H76 O15	Glycerolipids [GL]	Glycosyldiradylglycerols [GL05]	Glycosyldiacylglycerols [GL0501]	926.524	9.066	Invalid mass	440252	582690	192077	444658	313450	323810	41593.7	873097	19351.2	670872	39228.2	399387	341487	292684	309576
Com_3429_neg	DGDG 30:3; DGDG 14:0-16:3; [M+FA-H]-	C45 H78 O15	Glycerolipids [GL]	Glycosyldiradylglycerols [GL05]	Glycosyldiacylglycerols [GL0501]	904.539	11.386	Invalid mass	154004	100787	86217.8	47906.7	107614	86740.1	25096.2	307243	22611.2	178594	17633.7	153899	108810	95638.8	83129.4
Com_869_neg	DGDG 30:2; DGDG 14:0-16:2; [M+FA-H]-	C45 H80 O15	Glycerolipids [GL]	Glycosyldiradylglycerols [GL05]	Glycosyldiacylglycerols [GL0501]	860.549	12.277	Full match	1.44363e+06	829294	1.08103e+06	914239	1.12637e+06	994713	729548	1.01307e+06	621834	1.17846e+06	647249	1.30335e+06	829304	854771	953068
Com_1283_neg	PE 30:0; PE 15:0-15:0; [M-H]-	C35 H70 N O8 P	Glycerophospholipids [GP]	Glycerophosphoethanolamines [GP02]	Diacylglycerophospho-ethanolamines[GP0201]	663.484	14.832	Full match	41134.9	773500	47761.2	2.5501e+06	84120.7	260416	39897.5	24161.7	36262.7	38172.4	10666.9	15970.3	170829	162116	253737
Com_758_neg	MGDG 38:8; MGDG 18:3-20:5; [M+FA-H]-	C47 H74 O10	Glycerolipids [GL]	Glycosyldiradylglycerols [GL05]	Glycosyldiacylglycerols [GL0501]	844.534	13.091	Invalid mass	347881	222592	320281	105606	427136	121740	1.0604e+06	179365	1.52384e+06	191872	1.56079e+06	97921.7	656439	664043	549843
Com_2906_neg	HBMP 52:7; HBMP 16:1-20:5-16:1; [M-H]-	C58 H99 O11 P	Glycerophospholipids [GP]	Glycerophosphoglycerols [GP04]	Hemibismonoacylglycerophosphate	1002.69	19.196	Full match	245783	277618	140795	262997	147562	324518	76747.1	150715	74497.6	135447	75713.4	144462	141576	116451	144835
Com_810_neg	PC 34:4; PC 14:0-20:4; [M+FA-H]-	C42 H76 N O8 P	Glycerophospholipids [GP]	Glycerophosphocholines [GP01]	Diacylglycerophosphocholines [GP0101]	799.536	13.233	Invalid mass	373541	435954	575420	312983	1.05325e+06	621177	969172	846394	921607	1.22427e+06	1.40091e+06	1.06979e+06	912225	931271	930052
Com_2501_neg	PC 31:1; PC 15:0-16:1; [M+FA-H]-	C39 H76 N O8 P	Glycerophospholipids [GP]	Glycerophosphocholines [GP01]	Diacylglycerophosphocholines [GP0101]	763.536	14.411	Invalid mass	180961	163646	142520	178646	268832	226017	148628	182656	137377	242001	137137	206708	168284	200483	180212
Com_883_neg	SQDG 38:2; SQDG 22:0-16:2; [M-H]-	C47 H86 O12 S	Glycerolipids [GL]	Glycosyldiradylglycerols [GL05]	Glycosylalkylacylglycerols [GL0502]	874.584	17.8	Full match	857019	277971	658168	285021	598648	261020	450978	441521	542053	490904	582965	317128	805489	466171	648644
Com_79_neg	MGDG 36:7; MGDG 16:3-20:4; [M+FA-H]-	C45 H72 O10	Glycerolipids [GL]	Glycosyldiradylglycerols [GL05]	Glycosyldiacylglycerols [GL0501]	818.518	12.438	Invalid mass	8.68416e+06	3.12029e+06	5.02203e+06	3.79524e+06	4.61027e+06	9.47729e+06	1.2825e+07	2.08277e+07	2.42892e+07	1.88251e+07	2.42425e+07	1.05167e+07	1.2828e+07	1.08646e+07	1.19521e+07
Com_1901_neg	SM d34:1; SM d14:1/20:0; [M+FA-H]-	C39 H79 N2 O6 P	Sphingolipids [SP]	Phosphosphingolipids [SP03]	Ceramide phosphocholines Sphingomyelin[SP0301]	748.573	14.98	Invalid mass	302737	657551	159762	217075	407914	122008	26172.4	21061.3	16725.3	34616.5	3406.32	87039.6	122749	122143	190323
Com_601_neg	MGDG 32:2; MGDG 16:1-16:1; [M+Hac-H]-	C41 H74 O10	Glycerolipids [GL]	Glycosyldiradylglycerols [GL05]	Glycosyldiacylglycerols [GL0501]	786.549	14.717	Invalid mass	586791	249653	524538	257483	790326	675127	1.42373e+06	1.70249e+06	1.86932e+06	2.12454e+06	2.06679e+06	711080	1.41401e+06	672817	1.10629e+06
Com_968_neg	PE 34:1; PE 16:0-18:1; [M-H]-	C39 H76 N O8 P	Glycerophospholipids [GP]	Glycerophosphoethanolamines [GP02]	Diacylglycerophospho-ethanolamines[GP0201]	717.531	17.333	Full match	51855.4	480435	69845.5	485781	51428.8	208362	262781	474988	308652	1.17817e+06	83986.3	831586	349283	407355	240043
Com_595_neg	SQDG 30:3; SQDG 14:0-16:3; [M-H]-	C39 H68 O12 S	Glycerolipids [GL]	Glycosyldiradylglycerols [GL05]	Glycosylalkylacylglycerols [GL0502]	760.443	10.219	Full match	1.50867e+06	417962	1.50263e+06	517154	1.44548e+06	421589	1.10468e+06	754806	1.06111e+06	1.1972e+06	1.41809e+06	680621	1.42614e+06	1.13674e+06	1.29972e+06
Com_1205_neg	CL 82:20; CL 20:5-20:5-20:5-22:5; [M-H]-	C91 H138 O17 P2	Glycerophospholipids [GP]	Glycerophosphoglycero-phosphoglycerols [GP12]	Diacylglycerophosphoglycero-phosphodiradylglycerols [GP1201]	1564.94	21.205	Full match	378353	112211	689475	79400.4	642459	138477	238979	128322	596482	308902	802384	122817	522492	308953	384949
Com_2332_neg	HBMP 54:12; HBMP 16:3-18:4-20:5; [M-H]-	C60 H93 O11 P	Glycerophospholipids [GP]	Glycerophospholipids [GP04]	Glycerophosphoglycerols [GP0401]	1020.64	16.066	Full match	430692	128567	91539.7	83355.2	65657.3	215862	4034.75	61125.7	3826.32	55127.5	3633.15	47523.8	67315.4	58553.4	99622.4
Com_1212_neg	MGDG 36:2; MGDG 18:1-18:1; [M+Hac-H]-	C45 H82 O10	Flavonoids [PK]	Flavonoids [PK12]	Proanthocyanidins [PK1203]	842.612	17.835	Invalid mass	27824.6	12353.5	2381.75	10261.1	2413.53	13647.3	338446	147659	410020	106824	793286	145246	263040	228600	121994
Com_3128_neg	HBMP 54:4; HBMP 18:1-18:1-18:2; [M-H]-	C60 H109 O11 P	Glycerophospholipids [GP]	Glycerophosphoglycerols [GP04]	Diacylglycerophospho-monoradylglycerols [GP0409]	1036.77	21.665	Full match	16725.6	65242.4	14780.2	65883.5	5282.42	43399	138493	60513.4	163704	35718.1	188987	30365.9	75727.6	62752	43140.1
Com_4080_neg	TG(16:0/16:1(9Z)/16:1(9Z))[iso3]	C51 H94 O6	Glycerolipids [GL]	Triradylglycerols [GL03]	Triacylglycerols [GL0301]	802.701	22.909	No results	28938.6	235649	31593.5	126840	24131.2	232401	69685.9	63236.6	41488.3	57042	32306.9	76210	80903.5	48062.7	51897.2
Com_1613_neg	HBMP 56:7; HBMP 18:1-20:5-18:1; [M-H]-	C62 H107 O11 P	Glycerophospholipids [GP]	Glycerophospholipids [GP04]	Glycerophosphoglycerols [GP0401]	1058.75	21.061	Full match	46621.7	208388	60763.1	300851	32661.7	149090	287969	143487	418852	127573	525728	115364	257291	257983	162075
Com_6201_neg	3alpha,7alpha,12alpha-trihydroxy-5beta-cholestan-26-oic acid	C27 H46 O5	Flavonoids [PK]	Flavonoids [PK12]	Isoflavonoids [PK1205]	450.334	4.746	No results	50256.6	136202	10412.8	35032.3	29930.1	37999.5	17862.1	7086.01	17348.6	7707.18	7709.77	11479.9	34388.7	25748.8	34688.2
Com_160_neg	Cer-NS d42:2; Cer-NS d18:1/24:1; [M-H]-	C42 H81 N O3	Sphingolipids [SP]	Ceramides [SP02]	N-acylsphingosines (ceramides) [SP0201]	647.621	21.084	Full match	6.76274e+06	8.25024e+06	6.66551e+06	5.82607e+06	6.51412e+06	8.80907e+06	3.85916e+06	1.95486e+07	3.25344e+06	1.34071e+07	3.68198e+06	1.00088e+07	7.05042e+06	7.8396e+06	5.78745e+06
Com_1905_neg	HBMP 56:12; HBMP 16:3-20:5-20:4; [M-H]-	C62 H97 O11 P	Glycerophospholipids [GP]	Glycerophospholipids [GP04]	Glycerophosphoglycerols [GP0401]	1048.68	17.205	Full match	585107	264667	78516.3	224739	80315.1	327577	27610.6	200604	24305.2	126005	30047.9	88180.4	120523	119062	152442
Com_1400_neg	PI 35:0; PI 16:0-19:0; [M-H]-	C44 H85 O13 P	Glycerophospholipids [GP]	Glycerophosphoinositols [GP06]	Diacylglycerophosphoinositols [GP0601]	852.573	17.544	Full match	5301.34	10696.3	7383.42	8667.71	7314.74	25973.1	10458.2	284284	7683.8	712827	7687.08	90977.7	54040.4	53410.2	33097.3
Com_39_neg	MGDG 36:2; MGDG 18:1-18:1; [M+FA-H]-	C45 H82 O10	Glycerolipids [GL]	Glycerolipids [GL05]	Glycosyldiradylglycerols [GL0501]	828.596	17.84	Invalid mass	1.82849e+06	150125	164845	158306	67053.3	86142.9	1.93922e+07	9.59858e+06	3.16117e+07	7.48653e+06	4.6937e+07	1.29613e+07	1.37624e+07	1.82234e+07	1.06337e+07
Com_2511_neg	PI 32:2; PI 16:1-16:1; [M-H]-	C41 H75 O13 P	Glycerophospholipids [GP]	Glycerophosphoinositols [GP06]	Diacylglycerophosphoinositols [GP0601]	806.494	12.569	Full match	169576	139170	119622	155719	267490	284501	139524	396936	250699	85685.2	197732	191182	128607	129027	70970
Com_433_neg	Cer-NS d35:2; Cer-NS d18:2/17:0; [M+FA-H]-	C35 H67 N O3	Sphingolipids [SP]	Sphingolipids [SP02]	N-acylsphingosines (ceramides) [SP0201]	1191.03	16.411	Invalid mass	11252.7	9.62764e+06	241548	5.90682e+06	232612	2.61933e+06	1.31693e+06	703620	238889	3.22498e+06	127466	1.29292e+06	2.20302e+06	1.33409e+06	1.58253e+06
Com_7411_neg	PE 38:5e; PE 22:5e/16:0; [M-H]-	C43 H78 N O7 P	Glycerophospholipids [GP]	Glycerophosphoethanolamines [GP02]	1-alkyl,2-acylglycerophospho-ethanolamines [GP0202]	751.544	17.672	Invalid mass	15190.4	63858.1	20411.2	61596.7	18025.8	45587	16453.3	31979.2	27780.5	16454.4	13246.6	28202.4	20069	20390.8	18479.9
Com_184_neg	Cer-NDS d35:0; Cer-NDS d18:0/17:0; [M-H]-	C35 H71 N O3	Sphingolipids [SP]	Ceramides [SP02]	N-acylsphinganines (dihydroceramides)[SP0202]	553.543	17.896	Full match	17895.9	3.70117e+07	13538.3	2.06024e+07	13537.6	1.75117e+07	6.36521e+06	5.13571e+06	955888	1.16165e+07	402947	7.7062e+06	5.51024e+06	5.0236e+06	5.23014e+06
Com_417_neg	SQDG 38:2; SQDG 16:1-22:1; [M-H]-	C47 H86 O12 S	Glycerolipids [GL]	Glycosyldiradylglycerols [GL05]	Glycosyldiradylglycerols [GL0501]	874.584	17.065	Full match	2.13735e+06	839802	2.19371e+06	835317	1.85465e+06	1.14615e+06	1.64543e+06	1.34937e+06	1.79576e+06	1.86825e+06	1.86307e+06	1.47646e+06	2.30148e+06	1.91613e+06	1.74679e+06
Com_1407_neg	DGDG 32:2; DGDG 16:1-16:1; [M+Hac-H]-	C47 H84 O15	Sterols [ST]	Sterols [ST01]	Withanolides and derivatives [ST0116]	948.602	13.694	Invalid mass	388130	347221	304977	309105	467160	739565	444789	366741	412276	708809	453761	599181	414828	373091	414760
Com_4349_neg	2-Hexadecynoic acid	C16 H28 O2	Fatty Acyls [FA]	Fatty Acids and Conjugates [FA01]	Unsaturated fatty acids [FA0103]	252.208	11.364	No results	34025.6	18903.2	27282.1	17473.5	41766.3	47758.3	119430	52713.7	77546.4	27422.6	110211	12665.6	71579.4	54020.1	61528.2
Com_1_neg	PEtOH 40:9; PEtOH 20:4-20:5; [M-H]-	C45 H71 O8 P	Glycerophospholipids [GP]	Glycerophosphates [GP10]	Diacylglycerophosphates [GP1001]	770.496	11.541	Invalid mass	1.10339e+08	6.91677e+07	9.8649e+07	5.72697e+07	1.46161e+08	1.25833e+08	3.23897e+08	1.18192e+08	3.98704e+08	1.05632e+08	4.1287e+08	4.89363e+07	2.12216e+08	2.33907e+08	1.93471e+08
Com_6162_neg	Palmitic Acid	C16 H32 O2	Fatty Acyls [FA]	Fatty Acids and Conjugates [FA01]	Straight chain fatty acids [FA0101]	256.24	16.297	No results	36697.8	36686.6	37961.5	31467.1	42400.3	36117.9	45009.5	51290.6	36748.9	52833.9	37472.3	43580.3	34883.4	38657	29679.7
Com_126_neg	PG 32:2; PG 16:1-16:1; [M-H]-	C38 H71 O10 P	Glycerophospholipids [GP]	Glycerophosphoglycerols [GP04]	Diacylglycerophosphoglycerols [GP0401]	718.478	12.975	Full match	1.29378e+07	7.56743e+06	1.56721e+07	6.61243e+06	1.47003e+07	8.38516e+06	5.47098e+06	9.03359e+06	5.39441e+06	1.37933e+07	7.89582e+06	8.13667e+06	8.7733e+06	8.79014e+06	1.04059e+07
Com_2601_neg	PE 36:4; PE 18:2-18:2; [M-H]-	C41 H74 N O8 P	Glycerophospholipids [GP]	Glycerophosphocholines [GP01]	Diacylglycerophosphocholines [GP0101]	739.515	15.35	Full match	50530.8	109263	51034.7	94747.2	37308.7	42228.1	28830	87025	52770.4	279390	14232.3	134906	60785.5	76529.7	55636
Com_3129_neg	PG 42:9; PG 20:4-22:5; [M-H]-	C48 H77 O10 P	Glycerophospholipids [GP]	Glycerophosphoglycerols [GP04]	Diacylglycerophosphoglycerols [GP0401]	844.534	12.788	Invalid mass	66072	187713	113520	119369	147209	192270	167724	176099	157112	118961	187468	165555	124557	157179	145145
Com_7035_neg	Leukotriene B4 dimethylamide	C22 H37 N O3	Fatty Acyls [FA]	Fatty amides [FA08]	N-acyl ethanolamines (endocannabinoids)[FA0804]	363.277	2.481	No results	8349.04	56701.9	6108.29	92096.8	5766.87	12585.5	36754	38121.3	16458.2	28529.5	9577.89	7739.2	24617	23420.8	28760.6
Com_3243_neg	MGDG 33:4; MGDG 17:1-16:3; [M+FA-H]-	C42 H72 O10	Isoprenoids [PR]	Isoprenoids [PR01]	C30 isoprenoids (triterpenes) [PR0106]	782.518	13.409	Invalid mass	43066	37670.8	39298	24913.3	45161.8	63827.2	113553	72243.9	132405	45003.8	178998	60884.2	78397.7	105350	56952.5
Com_3096_neg	Cer-NDS d42:1; Cer-NDS d18:0/24:1; [M+Hac-H]-	C42 H83 N O3	Sphingolipids [SP]	Ceramides [SP02]	N-acyl-4-hydroxysphinganines (phytoceramides) [SP0203]	709.658	21.445	Invalid mass	105852	123162	67993.8	110452	80710	98866.1	139598	151225	149375	42046.6	111779	26977.6	126777	112508	84665.5
Com_221_neg	PE 38:6; PE 18:1-20:5; [M-H]-	C43 H74 N O8 P	Glycerophospholipids [GP]	Glycerophosphocholines [GP01]	Diacylglycerophosphocholines [GP0101]	763.508	14.579	Invalid mass	6.31495e+06	3.32697e+06	4.15043e+06	3.94708e+06	7.87314e+06	7.27077e+06	9.05002e+06	1.02397e+07	7.44192e+06	6.32326e+06	3.82599e+06	7.09535e+06	5.89759e+06	5.32853e+06	5.48996e+06
Com_4587_neg	PE 34:3; PE 16:1-18:2; [M-H]-	C39 H72 N O8 P	Glycerophospholipids [GP]	Glycerophosphocholines [GP01]	Diacylglycerophosphocholines [GP0101]	713.499	14.427	Full match	137173	232401	90410.8	220051	63337.1	192050	51314.2	99554.5	54076.2	53722.2	22939.3	25644.4	65616.2	68899	54678.4
Com_4342_neg	Cer-NS d42:2; Cer-NS d18:1/24:1; [M+Hac-H]-	C42 H81 N O3	Sphingolipids [SP]	Sphingolipids [SP02]	N-acylsphingosines (ceramides) [SP0201]	707.643	21.089	Invalid mass	37641.2	90512.5	51608.4	63179	48099.6	73436.4	25867	159815	24466.6	72339	20986	86994.6	72868.9	47221.1	49219.2
Com_1629_neg	Cer-NDS d39:0; Cer-NDS d17:0/22:0; [M+FA-H]-	C39 H79 N O3	Sphingolipids [SP]	Ceramides [SP02]	N-acylsphingosines (ceramides) [SP0201]	655.611	20.936	Invalid mass	21177.4	1.72474e+06	19709.8	763019	22601.5	625529	212122	154102	34359.1	324622	17375.7	238824	220954	162402	170341
Com_2256_neg	Cer-BDS d33:0; Cer-BDS d17:0/16:0; [M+FA-H]-	C33 H67 N O4	Sphingolipids [SP]	Ceramides [SP02]	N-acylsphinganines (dihydroceramides) [SP0202]	1175.02	14.489	Invalid mass	18057.8	1.05164e+06	17266.2	540735	16171.2	492780	187693	166836	37799.4	292614	19142.7	270120	131180	158660	140444
Com_1836_neg	SQDG 32:4; SQDG 16:2-16:2; [M-H]-	C41 H70 O12 S	Glycerolipids [GL]	Glycerolipids [GL05]	Glycosyldiradylglycerols [GL0501]	786.459	10.1	Full match	139856	56456.5	174265	85678.5	204813	93634.8	93125.6	201116	96682.7	477126	143817	302296	224562	180953	179236
Com_1440_neg	HBMP 58:14; HBMP 16:3-20:5-22:6; [M-H]-	C64 H97 O11 P	Glycerophospholipids [GP]	Glycerophospholipids [GP04]	Glycerophosphoglycerols [GP0401]	1072.68	17.099	Full match	894088	162917	138198	147842	49646.5	192579	4432.36	81061.7	3682.45	65335.2	4056	36023.6	102948	85519	155575
Com_792_neg	SQDG 48:0; SQDG 24:0-24:0; [M-H]-	C57 H110 O12 S	Glycerolipids [GL]	Glycerolipids [GL05]	Glycosyldiradylglycerols [GL0501]	1018.77	23.622	Full match	1.18991e+06	4.42015e+06	901713	2.19913e+06	971144	2.31995e+06	1.58406e+06	2.3345e+06	380109	893055	435756	1.08546e+06	965205	1.14188e+06	1.13646e+06
Com_992_neg	DGDG 32:5; DGDG 16:2-16:3; [M+FA-H]-	C47 H78 O15	Glycerolipids [GL]	Glycosyldiradylglycerols [GL05]	Glycosyldiacylglycerols [GL0501]	928.539	10.37	Invalid mass	1.43152e+06	496734	475947	436187	761793	458524	69724.5	1.41763e+06	34022.3	1.14414e+06	144759	297532	558850	507647	663829
Com_1945_neg	LPC 20:5; [M+Hac-H]-	C28 H48 N O7 P	Glycerophospholipids [GP]	Oxidized glycerophospholipids [GP20]	Oxidized glycerophosphocholines [GP2001]	601.337	1.613	Invalid mass	336501	46388.7	405409	50408.6	328397	88328.2	7943.79	149425	15359.7	124258	21958.6	291725	199232	177521	214481
Com_2442_neg	DGDG 30:1; DGDG 14:0-16:1; [M+Hac-H]-	C45 H82 O15	Glycerolipids [GL]	Glycosyldiradylglycerols [GL05]	Glycosyldiacylglycerols [GL0501]	922.586	13.484	Invalid mass	245225	159306	223075	171244	161187	191609	220034	216420	159375	306554	205761	236103	159996	252831	204326
Com_1466_neg	PC 42:9; PC 22:4-20:5; [M+FA-H]-	C50 H82 N O8 P	Glycerophospholipids [GP]	Glycerophosphocholines [GP01]	Diacylglycerophosphocholines [GP0101]	901.583	13.924	Invalid mass	146122	133262	189635	147576	476344	188058	326368	177649	495639	453880	613961	315833	343381	351011	323099
Com_1178_neg	MGDG 42:11; MGDG 20:5-22:6; [M+FA-H]-	C51 H76 O10	Glycerolipids [GL]	Glycerolipids [GL05]	Glycosyldiradylglycerols [GL0501]	894.549	13.305	Invalid mass	982924	239269	520877	213532	652378	272618	539004	420480	831424	461451	726123	298905	541545	586209	669073
Com_2203_neg	PG 31:0; PG 15:0-16:0; [M-H]-	C37 H73 O10 P	Glycerophospholipids [GP]	Glycerophosphoglycerols [GP04]	Diacylglycerophosphoglycerols [GP0401]	708.494	15.156	Full match	138485	188692	171918	210215	183415	182385	189089	207602	142512	233972	175931	207921	216303	195102	202011
Com_1374_neg	Cer-BDS d37:0; Cer-BDS d20:0/17:0; [M+FA-H]-	C37 H75 N O4	Sphingolipids [SP]	Ceramides [SP02]	N-acylsphinganines (dihydroceramides) [SP0202]	1287.15	18.1	Invalid mass	5743.01	1.16774e+06	4591.99	458733	5054.98	363049	362607	151275	52927.6	729113	28489.4	144835	317640	179734	221548
Com_2490_neg	PC 40:5; PC 18:0-22:5; [M+FA-H]-	C48 H86 N O8 P	Glycerophospholipids [GP]	Glycerophosphoserines [GP03]	Diacylglycerophosphoserines [GP0301]	881.614	17.318	Invalid mass	85087.3	89275.9	110948	58845.4	180076	107471	225315	117573	200891	144052	215870	237110	178392	166740	156522
Com_108_neg	LPC 16:1; [M+FA-H]-	C24 H48 N O7 P	Glycerophospholipids [GP]	Glycerophosphocholines [GP01]	Monoacylglycero-phosphocholines [GP0105]	539.321	1.864	Invalid mass	1.36032e+07	1.35514e+06	1.91289e+07	2.43135e+06	1.15663e+07	2.6339e+06	173441	4.52941e+06	282837	3.45395e+06	267788	7.43166e+06	6.68229e+06	5.38383e+06	7.47766e+06
Com_190_neg	LPE 22:6; [M-H]-	C27 H44 N O7 P	Glycerophospholipids [GP]	Glycerophosphoethanolamines [GP02]	Monoacylglycerophospho-ethanolamines [GP0205]	525.284	1.986	Full match	1.01404e+07	1.83032e+06	1.10226e+07	2.4741e+06	7.59587e+06	2.88464e+06	143933	2.46297e+06	162410	3.59546e+06	94229.6	4.21407e+06	4.81005e+06	3.27793e+06	4.67463e+06
Com_2233_neg	(E)-parinaric acid	C18 H28 O2	Fatty Acyls [FA]	Fatty Acids and Conjugates [FA01]	Unsaturated fatty acids [FA0103]	276.208	2.93	No results	62367.3	597790	75145.3	356843	62994.8	262946	148350	258510	239130	74935.1	78514.8	444225	211609	251900	249384
Com_484_neg	PG 32:1; PG 16:0-16:1; [M-H]-	C38 H73 O10 P	Glycerophospholipids [GP]	Glycerophosphoglycerols [GP04]	Diacylglycerophosphoglycerols [GP0401]	720.494	15.427	Full match	938477	2.54607e+06	2.89829e+06	1.12277e+06	1.44893e+06	1.25457e+06	471102	883779	173787	180944	262922	526460	913250	897032	1.15802e+06
Com_2351_neg	DGDG 38:7; DGDG 18:2-20:5; [M+FA-H]-	C53 H86 O15	Glycerolipids [GL]	Glycosyldiradylglycerols [GL05]	Glycosyldiacylglycerols [GL0501]	1008.6	13.04	Invalid mass	258058	129960	301213	195786	117298	297725	244966	117598	205622	111877	281871	63327.6	164665	196789	114735
Com_2856_neg	PC 40:6; PC 18:0-22:6; [M+FA-H]-	C48 H84 N O8 P	Glycerophospholipids [GP]	Glycerophosphoserines [GP03]	Diacylglycerophosphoserines [GP0301]	879.599	16.865	Invalid mass	98606.8	97353.6	111538	69080.9	155328	92453.2	169339	87984.5	147466	176631	119063	166826	145116	132705	113956
Com_2075_neg	HBMP 54:7; HBMP 16:1-18:1-20:5; [M-H]-	C60 H103 O11 P	Glycerophospholipids [GP]	Glycerophosphoglycerols [GP04]	Diacylglycerophosphoglycerols [GP0401]	1030.73	20.853	Invalid mass	115037	272993	66888.2	169036	81758.6	262135	263281	227080	419392	189257	174572	154348	203730	193909	164112
Com_2926_neg	Cer-NDS d42:2; Cer-NDS d18:0/24:2; [M+FA-H]-	C42 H81 N O3	Sphingolipids [SP]	Ceramides [SP02]	N-acylsphingosines (ceramides) [SP0201]	693.627	20.559	Invalid mass	132337	124468	119653	112137	118507	108456	182096	129624	197349	37479.7	91316.8	13421.6	140006	108826	118303
Com_5183_neg	Cer-NS d44:2; Cer-NS d22:1/22:1; [M+FA-H]-	C44 H85 N O3	Sphingolipids [SP]	Ceramides [SP02]	N-acylsphingosines (ceramides) [SP0201]	721.658	21.999	Invalid mass	41861.7	66974.2	38676.1	46069.6	44072.2	69476.3	20506.7	102436	18512.6	70113.8	15736.1	74931.7	51577.1	42850.7	35576.9
Com_1671_neg	MGDG 42:10; MGDG 20:5-22:5; [M+FA-H]-	C51 H78 O10	Glycerolipids [GL]	Glycosyldiradylglycerols [GL05]	Glycosyldiacylglycerols [GL0501]	896.565	13.875	Invalid mass	323388	128804	187812	110326	217712	200468	410806	192864	573141	269963	376567	193730	219951	218022	253259
Com_2342_neg	PG 36:7; PG 16:2-20:5; [M-H]-	C42 H69 O10 P	Glycerophospholipids [GP]	Glycerophosphoglycerols [GP04]	Diacylglycerophosphoglycerols [GP0401]	764.463	11.511	Full match	170772	26747.8	303603	25812.1	294812	78645.6	62202.5	72610.9	124310	160038	116435	31687.3	166114	139423	173007
Com_5755_neg	PE 34:4; PE 16:0-18:4; [M-H]-	C39 H70 N O8 P	Glycerophospholipids [GP]	Glycerophosphoethanolamines [GP02]	Diacylglycerophospho-ethanolamines [GP0201]	711.484	14.065	Full match	52192.4	146957	63216.1	203761	62159	57953.5	23056.2	40661.1	14604.2	44568.5	8854.15	59077.4	37436.6	42487.6	41417.5
Com_958_neg	MGDG 34:6; MGDG 16:2-18:4; [M+FA-H]-	C43 H70 O10	Glycerophospholipids [GP]	Glycerophosphoethanolamines [GP02]	Diacylglycerophospho-ethanolamines [GP0201]	792.502	11.86	Invalid mass	405745	355483	381308	17918.2	613249	626593	974865	515665	969747	1.108e+06	1.0797e+06	935367	634539	695825	640295
Com_2710_neg	PC 38:7; PC 16:2-22:5; [M+FA-H]-	C46 H78 N O8 P	Glycerophospholipids [GP]	Glycerophosphocholines [GP01]	Diacylglycerophosphocholines [GP0101]	849.552	12.767	Invalid mass	101976	87007.6	233048	90600.7	236732	116350	108819	130456	85348.5	189202	83316.6	125970	117692	108430	136085
Com_201_neg	SQDG 36:6; SQDG 16:1-20:5; [M-H]-	C45 H74 O12 S	Glycerolipids [GL]	Glycosyldiradylglycerols [GL05]	Glycosyldiacylglycerols [GL0502]	838.489	11.493	Full match	1.07423e+07	7.47262e+06	1.04021e+07	5.77821e+06	9.08862e+06	5.22371e+06	3.94792e+06	6.10073e+06	4.27414e+06	6.43599e+06	3.89702e+06	5.75974e+06	6.63211e+06	6.51615e+06	6.9547e+06
Com_1461_neg	DGDG 32:0; DGDG 16:0-16:0; [M+FA-H]-	C47 H88 O15	Glycerolipids [GL]	Glycosyldiradylglycerols [GL05]	Glycosyldiacylglycerols [GL0501]	938.618	16.785	Invalid mass	237045	472981	264549	444830	301798	436545	252088	294856	280074	250886	346182	307563	406422	280296	228629
Com_4495_neg	MGDG 36:4; MGDG 16:0-20:4; [M+FA-H]-	C45 H78 O10	Glycerolipids [GL]	Glycosyldiradylglycerols [GL05]	Glycosyldiacylglycerols [GL0501]	824.564	16.015	Invalid mass	60392.2	81741.8	57557.4	54465.7	74268.1	71780.4	50719.5	111487	70726.2	100514	75059.4	105733	68106.2	74682.8	59160.8
Com_4186_neg	Cer-NDS d44:1; Cer-NDS d30:0/14:1; [M+FA-H]-	C44 H87 N O3	Sphingolipids [SP]	Ceramides [SP02]	N-acylsphingosines (ceramides) [SP0201]	723.674	22.287	Invalid mass	67883.7	73739.7	65955.7	73099.1	70370.9	87346.9	91389.1	94632.9	92591.7	23268.6	52654.8	14482.7	77526.4	66033.7	50351.4
Com_316_neg	SQDG 34:2; SQDG 14:0-20:2; [M-H]-	C43 H78 O12 S	Glycerolipids [GL]	Glycosyldiradylglycerols [GL05]	Glycosylalkylacylglycerols [GL0502]	818.521	14.014	Full match	4.17165e+06	2.37837e+06	3.75325e+06	1.65324e+06	3.70884e+06	2.17339e+06	3.13257e+06	3.3364e+06	3.02371e+06	2.99333e+06	4.37661e+06	1.99775e+06	3.62188e+06	3.41744e+06	3.42164e+06
Com_136_neg	LPG 16:1; [M-H]-	C22 H43 O9 P	Glycerophospholipids [GP]	Glycerophosphoglycerols [GP04]	Monoacylglycerophosphoglycerols [GP0405]	482.264	2.058	Full match	1.87739e+07	1.69796e+06	1.47021e+07	2.68818e+06	1.15233e+07	2.87563e+06	85711.8	5.68806e+06	147229	3.36143e+06	141340	1.01529e+07	6.96929e+06	5.23754e+06	9.86737e+06
Com_4694_neg	LPG 18:0; [M-H]-	C24 H49 O9 P	Glycerophospholipids [GP]	Glycerophosphoglycerols [GP04]	Monoacylglycerophosphoglycerols [GP0405]	512.311	3.953	Full match	95175.8	53343.2	67102.6	77710.5	46679.6	73092.3	6178.41	24013.7	11283.4	38105.4	4851.08	84227.5	63001.7	44520.7	59844
Com_228_neg	MGDG 32:2; MGDG 16:0-16:2; [M+FA-H]-	C41 H74 O10	Glycerolipids [GL]	Glycosyldiradylglycerols [GL05]	Glycosyldiacylglycerols [GL0501]	772.533	15.138	Invalid mass	1.67873e+06	1.7456e+06	1.8483e+06	1.56959e+06	2.28981e+06	3.30343e+06	7.96396e+06	5.32095e+06	7.07261e+06	3.77041e+06	8.65868e+06	2.71842e+06	4.65403e+06	4.91645e+06	3.94579e+06
Com_3720_neg	DGDG 38:8; DGDG 18:3-20:5; [M+FA-H]-	C53 H84 O15	Glycerolipids [GL]	Glycosyldiradylglycerols [GL05]	Glycosyldiacylglycerols [GL0501]	1006.59	11.945	Invalid mass	107574	59979	145422	28502	137178	142577	120444	53028.7	86539.2	47380.8	75096.7	42365.4	68566.2	93234.4	122663
Com_4203_neg	Cer-NDS d43:1; Cer-NDS d18:0/25:1; [M+FA-H]-	C43 H85 N O3	Sphingolipids [SP]	Ceramides [SP02]	N-acylsphingosines (ceramides) [SP0201]	709.658	21.885	Invalid mass	73513.2	110588	61393.9	81692.3	65777.6	83333	65103.4	119496	65426.3	29495.2	36283.5	15804.2	77100.1	58946.9	53563.2
Com_3404_neg	PG 32:4; PG 16:1-16:3; [M-H]-	C38 H67 O10 P	Glycerophospholipids [GP]	Glycerophosphoglycerols [GP04]	Diacylglycerophosphoglycerols [GP0401]	714.447	11.828	Full match	68458.8	107549	169731	114743	78753	67140.2	8668.23	58652.4	6270.58	25035.8	7623.78	31336.6	63476.6	58956.9	82097.8
Com_582_neg	SQDG 29:0; SQDG 14:0-15:0; [M-H]-	C38 H72 O12 S	Glycerolipids [GL]	Glycosyldiradylglycerols [GL05]	Glycosyldiacylglycerols [GL0502]	752.474	12.764	Full match	1.92779e+06	1.08058e+06	1.98622e+06	1.22153e+06	1.54134e+06	1.15072e+06	1.60884e+06	1.37029e+06	1.30668e+06	1.76821e+06	1.69552e+06	1.26061e+06	1.48321e+06	1.48321e+06	2.03322e+06
Com_2686_neg	Cer-BS d35:2; Cer-BS d17:2/18:0; [M-H]-	C35 H67 N O4	Sphingolipids [SP]	Ceramides [SP02]	N-acylsphingosines (ceramides) [SP0201]	565.507	15.413	Full match	37092.5	266617	35692.4	852200	15247.2	254678	31965.6	23859.7	26737.1	18228.2	18938.7	29518.4	64558.2	79955.4	126926
Com_171_neg	MGDG 32:3; MGDG 16:0-16:3; [M+FA-H]-	C41 H72 O10	Glycerophospholipids [GP]	Glycerophosphoglycerols [GP04]	Diacylglycerophosphoglycerols [GP0401]	770.518	14.242	Invalid mass	1.98374e+06	3.57833e+06	3.4935e+06	2.41068e+06	4.00506e+06	4.55315e+06	8.38006e+06	5.84913e+06	1.04698e+07	3.40108e+06	1.16903e+07	2.2249e+06	5.39867e+06	4.21119e+06	5.02293e+06
Com_1377_neg	SM d28:4; SM d14:3/14:1; [M+FA-H]-	C33 H61 N2 O6 P	Sphingolipids [SP]	Phosphosphingolipids [SP03]	Ceramide phosphocholines Sphingomyelin[SP0301]	658.423	7.809	Invalid mass	268389	296442	208683	258425	195231	216026	335292	347009	542660	312593	240330	222224	435772	310456	396445
Com_4196_neg	Cer-BS d35:2; Cer-BS d18:2/17:0; [M+FA-H]-	C35 H67 N O4	Sphingolipids [SP]	Ceramides [SP02]	N-acylsphingosines (ceramides) [SP0201]	611.512	14.774	Invalid mass	6600.01	276775	5425.62	120083	6571.64	106306	65738.3	50117.3	16573.7	129002	7466.62	68473.1	44751	56464.8	52458.1
Com_862_neg	PG 36:5; PG 16:1-20:4; [M-H]-	C42 H73 O10 P	Glycerophospholipids [GP]	Glycerophosphoglycerols [GP04]	Diacylglycerophosphoglycerols [GP0401]	768.484	12.007	Invalid mass	866731	467928	943513	407471	967323	478340	627206	643698	680328	882349	729832	898429	838544	740302	715560
Com_1317_neg	HBMP 56:8; HBMP 16:1-20:5-20:2; [M-H]-	C62 H105 O11 P	Glycerophospholipids [GP]	Glycerophosphoglycerols [GP04]	Diacylglycerophosphoglycerols [GP0401]	1056.75	20.899	Invalid mass	189395	459953	187117	287891	214913	586874	614035	454531	765266	552548	516754	467627	462906	419505	336620
Com_26_neg	PG 36:6; PG 16:1-20:5; [M-H]-	C42 H71 O10 P	Glycerophospholipids [GP]	Glycerophosphoglycerols [GP04]	Diacylglycerophosphoglycerols [GP0401]	766.478	12.886	Full match	5.55797e+07	1.83926e+07	6.91842e+07	1.37196e+07	7.66439e+07	3.02095e+07	3.17547e+07	2.68059e+07	4.17203e+07	6.11942e+07	4.98584e+07	3.19173e+07	3.36284e+07	4.72685e+07	4.81529e+07
Com_261_neg	MGDG 36:8; MGDG 16:3-20:5; [M+Hac-H]-	C45 H70 O10	Glycerophospholipids [GP]	Glycerophosphoglycerols [GP04]	Diacylglycerophosphoglycerols [GP0401]	830.517	11.546	Invalid mass	2.22243e+06	1.16635e+06	1.47443e+06	898206	2.42194e+06	1.92692e+06	4.03072e+06	1.42171e+06	5.4725e+06	1.67412e+06	7.07867e+06	737014	3.669e+06	4.01839e+06	3.31082e+06
Com_248_neg	LPC 20:4; [M+FA-H]-	C28 H50 N O7 P	Glycerophospholipids [GP]	Glycerophosphocholines [GP01]	Monoacylglycero-phosphocholines[GP0105]	589.337	1.856	Invalid mass	5.49313e+06	1.09953e+06	7.75564e+06	1.44237e+06	7.35495e+06	2.61073e+06	203706	3.11616e+06	334451	5.2576e+06	202735	1.32697e+07	4.60363e+06	4.43544e+06	5.46697e+06
Com_498_neg	SQDG 38:5; SQDG 18:0-20:5; [M-H]-	C47 H80 O12 S	Glycerolipids [GL]	Glycosyldiradylglycerols [GL05]	Glycosylalkylacylglycerols [GL0502]	868.537	14.599	Full match	2.07725e+06	1.4152e+06	1.91163e+06	1.37216e+06	1.81387e+06	1.11964e+06	1.35275e+06	1.08354e+06	1.52812e+06	970779	1.56299e+06	1.13167e+06	1.82666e+06	1.36295e+06	1.63195e+06
Com_1712_neg	HBMP 50:2; HBMP 16:0-16:1-18:1; [M-H]-	C56 H105 O11 P	Glycerophospholipids [GP]	Glycerophosphoglycerols [GP04]	Diacylglycerophosphoglycerols [GP0401]	984.747	22.116	Invalid mass	169103	565129	80506.5	294502	118265	274483	517928	545312	286081	259963	164101	214872	314751	268628	243857
Com_264_neg	SQDG 36:1; SQDG 18:0-18:1; [M-H]-	C45 H84 O12 S	Glycerolipids [GL]	Glycosyldiradylglycerols [GL05]	Glycosyldiacylglycerols [GL0501]	848.568	17.211	Full match	6.15761e+06	2.48392e+06	6.72252e+06	2.51591e+06	5.57002e+06	3.20378e+06	3.89411e+06	2.84898e+06	4.26012e+06	3.57682e+06	4.46183e+06	2.68186e+06	4.63139e+06	3.78175e+06	4.29014e+06
Com_3501_neg	Cer-NDS d40:0; Cer-NDS d16:0/24:0; [M+Hac-H]-	C40 H81 N O3	Sphingolipids [SP]	Ceramides [SP02]	N-acylsphingosines (ceramides) [SP0201]	683.642	21.665	Invalid mass	118868	205176	103787	194180	79124	162023	109455	115079	69048.2	87902.3	35408.6	46641.9	104520	53844.3	101435
Com_1307_neg	MGDG 40:9; MGDG 20:4-20:5; [M+FA-H]-	C49 H76 O10	Sphingolipids [SP]	Ceramides [SP02]	N-acylsphingosines (ceramides) [SP0201]	870.549	13.365	Invalid mass	407457	147620	212658	151595	345221	226364	528375	297694	817282	364094	645370	270091	399955	386201	337187
Com_295_neg	Cer-NDS d35:0; Cer-NDS d18:0/17:0; [M+FA-H]-	C35 H71 N O3	Sphingolipids [SP]	Ceramides [SP02]	N-acylsphingosines (ceramides) [SP0201]	599.548	17.897	Invalid mass	4761.49	1.79426e+07	4335.34	9.49759e+06	3601.89	8.10208e+06	4.20672e+06	2.67471e+06	628701	6.52195e+06	266382	3.49547e+06	4.10684e+06	3.16408e+06	2.92746e+06
Com_1061_neg	PC 36:8; PC 16:3-20:5; [M+FA-H]-	C44 H72 N O8 P	Glycerophospholipids [GP]	Glycerophosphocholines [GP01]	Diacylglycerophosphocholines [GP0101]	819.504	10.63	Invalid mass	666511	394713	949595	231066	685054	345589	679411	315587	745838	549036	571102	421952	541636	565332	582509
Com_2969_neg	1-palmitoyl-2-oleoyl-sn-glycero-3-phosphate	C37 H71 O8 P	Glycerophospholipids [GP]	Glycerophosphocholines [GP01]	Diacylglycerophosphates [GP1001]	674.489	14.44	No results	22732.8	648018	50134.1	726222	44882.9	195182	66252.7	86582.4	73866.9	96256.6	20528.6	97461.7	78190.1	87759.1	114096
Com_916_neg	SQDG 34:4; SQDG 14:0-20:4; [M-H]-	C43 H74 O12 S	Glycerolipids [GL]	Glycosyldiradylglycerols [GL05]	Glycosylalkylacylglycerols [GL0502]	814.49	11.974	Full match	764915	436730	825058	357243	864888	430008	579487	601019	619940	791131	661304	825478	763068	662061	697119
Com_3767_neg	Cer-AP t44:0; Cer-AP t20:0/24:0; [M+FA-H]-	C44 H89 N O5	Sphingolipids [SP]	Ceramides [SP02]	N-(2-hydroxytetracosanoyl)-4R-hydroxyeicosasphinganine	757.68	22.22	Invalid mass	102446	448408	76193.1	300760	68710.9	379652	99834.8	141516	78794.2	130470	55450.7	194703	92408.5	102161	105636
Com_28_neg	PI 32:1; PI 16:0-16:1; [M-H]-	C41 H77 O13 P	Glycerophospholipids [GP]	Glycerophosphoinositols [GP06]	Diacylglycerophosphoinositols [GP0601]	808.51	14.042	Full match	2.95426e+07	2.96921e+07	2.93288e+07	2.47894e+07	2.8546e+07	3.77675e+07	4.92658e+07	4.40474e+07	5.6111e+07	2.40462e+07	6.93967e+07	1.73548e+07	3.93545e+07	3.84635e+07	3.54903e+07
Com_86_neg	MGDG 36:5; MGDG 16:0-20:5; [M+FA-H]-	C45 H76 O10	Glycerolipids [GL]	Glycosyldiradylglycerols [GL05]	Glycosyldiacylglycerols [GL0501]	776.543	15.207	Full match	7.84624e+06	4.09353e+06	5.72058e+06	3.20247e+06	9.77235e+06	8.70199e+06	1.26634e+07	1.95778e+07	2.21332e+07	1.7348e+07	2.30019e+07	1.32704e+07	1.09262e+07	1.63028e+07	1.16844e+07
Com_32_neg	SQDG 38:0; SQDG 14:0-24:0; [M-H]-	C47 H90 O12 S	Glycerolipids [GL]	Glycosyldiradylglycerols [GL05]	Glycosylalkylacylglycerols [GL0502]	878.615	20.047	Full match	6.54471e+07	7.26306e+07	3.75469e+07	7.50338e+07	3.86775e+07	6.46039e+07	2.95293e+07	6.39238e+07	2.00506e+07	3.54304e+07	2.06171e+07	3.06056e+07	3.61098e+07	3.55924e+07	4.11412e+07
Com_430_neg	Cer-NS d34:2; Cer-NS d18:2/16:0; [M+FA-H]-	C34 H65 N O3	Sphingolipids [SP]	Ceramides [SP02]	N-acylsphingosines (ceramides) [SP0201]	535.496	15.5	Full match	20189.9	1.04399e+07	359781	1.19217e+07	589929	654298	243960	51498.9	98598.2	63256.8	28289.4	49765.5	778099	852686	1.35337e+06
Com_782_neg	MGDG 32:0; MGDG 16:0-16:0; [M+FA-H]-	C41 H78 O10	Glycerolipids [GL]	Glycosyldiradylglycerols [GL05]	Glycosyldiacylglycerols [GL0501]	776.565	17.855	Invalid mass	351154	1.25538e+06	433633	626327	614361	1.43935e+06	1.07863e+06	2.1734e+06	1.0574e+06	843063	1.23383e+06	946714	987175	1.0196e+06	866499
Com_6758_neg	4-Oxodocosanoic acid	C22 H42 O3	Fatty Acids[FA]	Fatty Acids and Conjugates [FA01]	Oxo fatty acids [FA0106]	354.313	5.485	No results	3578.65	20588.4	2916.82	12596.4	2457.71	16871.5	21516.2	11609.9	44484.9	16837.6	38922.2	11488.9	27588.1	19251.5	18075.6
Com_4747_neg	DGDG 35:5; DGDG 15:0-20:5; [M+FA-H]-	C50 H84 O15	Glycerolipids [GL]	Glycosyldiradylglycerols [GL05]	Glycosyldiacylglycerols [GL0501]	970.586	13.289	Invalid mass	63847.9	37693.2	81926.3	39643.4	92906.8	50603.2	47629.4	44189.1	41275.9	60978.9	36835.9	46295.2	32682.4	62041.8	67891.3
Com_2584_neg	PE 34:5e; PE 14:0e/20:5; [M-H]-	C39 H70 N O7 P	Glycerophospholipids [GP]	Glycerophosphoethanolamines [GP02]	1-(1Z-alkenyl),2-acylglycerophospho-ethanolamines [GP0203]	695.489	13.978	Full match	9550.46	849604	8755.83	264432	7152.58	409246	8542.51	10090.3	8425.32	7696.84	7414.63	12806.6	25461.2	33446	39023.1
Com_3659_neg	2-hydroxyarachidic acid	C20 H40 O3	Glycerophospholipids [GP]	Glycerophosphoethanolamines [GP02]	Diacylglycerophospho-ethanolamines [GP0201]	328.297	6.786	No results	9780.77	84500.9	11579.5	111823	7401.89	48179.3	50322	15633.1	52528.4	18600.2	146938	19991.4	56090.1	48123.5	49297.1
Com_6061_neg	Dioleoylphosphatidic acid	C39 H73 O8 P	Glycerophospholipids [GP]	Glycerophosphates [GP10]	Diacylglycerophosphates [GP1001]	700.505	12.266	No results	6372.1	102304	5236.67	194074	4986.27	70660	5966.09	7300.66	5421.2	5124.62	4479.36	8855.29	18895.4	15861.2	23726.7
Com_4035_neg	MGDG 36:4; MGDG 18:0-18:4; [M+FA-H]-	C45 H78 O10	Glycerolipids [GL]	Glycosyldiradylglycerols [GL05]	Glycosyldiacylglycerols [GL0501]	1649.13	16.512	Invalid mass	5450.69	14034.5	7972.88	11815.9	14907.7	33431.7	41179.9	37360.5	63370	72506.9	124929	52734.8	63230.4	47247.7	35314.1
Com_1571_neg	GlcADG 32:4; GlcADG 16:0-16:4; [M-H]-	C41 H68 O11	Glycerolipids [GL]	Glycosyldiradylglycerols [GL05]	Glycosyldiacylglycerols [GL0501]	736.489	10.297	Invalid mass	21992.7	251672	82558	347013	41507.4	131436	98443.6	26614.9	219287	54849.8	553331	66970	228950	163767	162994
Com_100_neg	MGDG 30:1; MGDG 14:0-16:1; [M+FA-H]-	C39 H72 O10	Glycerolipids [GL]	Glycosyldiradylglycerols [GL05]	Glycosyldiacylglycerols [GL0501]	746.517	14.588	Invalid mass	1.08837e+07	8.19035e+06	8.76604e+06	8.17396e+06	1.46425e+07	1.20594e+07	1.63783e+07	2.0395e+07	1.79407e+07	1.88362e+07	1.45353e+07	1.64142e+07	1.294e+07	1.59391e+07	1.20428e+07
Com_314_neg	PC 38:8; PC 18:3-20:5; [M+FA-H]-	C46 H76 N O8 P	Glycerophospholipids [GP]	Glycerophosphocholines [GP01]	Diacylglycerophosphocholines [GP0101]	847.536	12.205	Invalid mass	284218	349682	505977	274301	1.05983e+06	483724	2.1779e+06	733373	3.79675e+06	780149	5.5185e+06	494861	1.73548e+06	2.32514e+06	1.52652e+06
Com_2508_neg	PE 32:0; PE 16:0-16:0; [M-H]-	C37 H74 N O8 P	Glycerophospholipids [GP]	Glycerophosphoethanolamines [GP02]	Diacylglycerophospho-ethanolamines [GP0201]	1383.03	17.218	Invalid mass	50288.5	289035	48640.1	298131	55064.2	108217	39637.6	117529	38159.2	295425	13570.4	90564	89219.2	87400.2	89478.5
Com_3291_neg	HBMP 52:11; HBMP 16:3-16:3-20:5; [M-H]-	C58 H91 O11 P	Glycerophospholipids [GP]	Glycerophosphoglycerols [GP04]	Diacylglycerophosphoglycerols [GP0401]	994.629	15.691	Full match	251256	45491.4	29971.7	62957.3	13338.4	35613.5	2990.14	35854	2543.73	16710.3	2241.82	13211.9	24172	30060.7	40139.9
Com_320_neg	PC 34:1; PC 16:0-18:1; [M+FA-H]-	C42 H82 N O8 P	Glycerophospholipids [GP]	Glycerophosphocholines [GP01]	Diacylglycerophosphocholines [GP0101]	805.583	17.03	Invalid mass	1.3966e+06	2.149e+06	1.87448e+06	1.36586e+06	2.08117e+06	1.28843e+06	3.59185e+06	1.41391e+06	5.12562e+06	1.32446e+06	5.44514e+06	907108	2.64324e+06	2.35602e+06	3.43261e+06
Com_3064_neg	PC 36:9; PC 16:4-20:5; [M+FA-H]-	C44 H70 N O8 P	Glycerophospholipids [GP]	Glycerophosphocholines [GP01]	Diacylglycerophosphocholines [GP0101]	817.489	9.497	Invalid mass	94333.6	71964.3	135913	66319	154117	58631.3	83468.2	109308	114343	175838	111685	143134	129034	108830	112820
Com_1255_neg	PE 36:2; PE 18:1-18:1; [M-H]-	C41 H78 N O8 P	Glycerophospholipids [GP]	Glycerophosphoethanolamines [GP02]	Diacylglycerophospho-ethanolamines [GP0201]	743.546	17.287	Full match	214648	852865	220516	2.13437e+06	179352	603379	212355	353306	377615	450396	149532	346692	492528	354773	457014
Com_1738_neg	PE 34:2; PE 16:1-18:1; [M-H]-	C39 H74 N O8 P	Glycerophospholipids [GP]	Glycerophosphoethanolamines [GP02]	Diacylglycerophospho-ethanolamines [GP0201]	715.515	15.736	Full match	77130.8	1.53946e+06	101873	795097	91704.2	364533	141379	205342	161577	326422	48150.6	310790	212695	180684	204484
Com_664_neg	HBMP 52:2; HBMP 16:0-18:1-18:1; [M-H]-	C58 H109 O11 P	Glycerophospholipids [GP]	Glycerophosphoglycerols [GP04]	Diacylglycerophosphoglycerols [GP0401]	1012.77	22.134	Full match	142070	799427	246855	1.57019e+06	97162.5	289346	1.60034e+06	590766	1.83117e+06	623780	1.85572e+06	429542	1.10022e+06	955950	729910
Com_1082_neg	Cer-NDS d38:0; Cer-NDS d16:0/22:0; [M+FA-H]-	C38 H77 N O3	Sphingolipids [SP]	Ceramides [SP02]	N-acylsphingosines (ceramides) [SP0201]	641.595	20.589	Invalid mass	422233	1.4326e+06	425917	1.35387e+06	468543	878470	424735	596083	324886	797411	163847	338495	603025	470090	561317
Com_284_neg	DGDG 36:9; DGDG 16:4-20:5; [M+FA-H]-	C51 H78 O15	Glycerolipids [GL]	Glycosyldiradylglycerols [GL05]	Glycosyldiacylglycerols [GL0501]	930.534	9.503	Full match	391964	265817	444160	379479	984484	406858	258858	3.18362e+06	217922	7.16545e+06	625499	4.31645e+06	1.4292e+06	1.38236e+06	981370
Com_897_neg	MGDG 32:5; MGDG 16:2-16:3; [M+Hac-H]-	C41 H68 O10	Sphingolipids [SP]	Ceramides [SP02]	N-acylsphingosines (ceramides) [SP0201]	780.502	11.371	Invalid mass	240958	155912	286040	124066	445790	361762	1.33531e+06	414175	984911	310033	1.19765e+06	89416.4	721993	737414	627095
Com_1177_neg	GlcADG 37:1; GlcADG 18:0-19:1; [M-H]-	C46 H84 O11	Glycerolipids [GL]	Glycosyldiradylglycerols [GL05]	Glycosyldiacylglycerols [GL0501]	812.601	18.738	Full match	65957.9	9526.02	5066.41	12794.2	4412.44	14839.7	917423	790894	438949	739468	821828	707485	381688	394787	281539
Com_389_neg	PC 32:0; PC 16:0-16:0; [M+FA-H]-	C40 H80 N O8 P	Glycerophospholipids [GP]	Glycerophosphocholines [GP01]	Diacylglycerophosphocholines [GP0101]	779.568	16.911	Invalid mass	2.55183e+06	2.14579e+06	2.07643e+06	2.13705e+06	1.90872e+06	1.57791e+06	1.76039e+06	1.64725e+06	2.05127e+06	717757	1.96755e+06	632620	2.5222e+06	1.9042e+06	2.22663e+06
Com_2001_neg	CL 82:19; CL 20:4-20:5-20:5-22:5; [M-H]-	C91 H140 O17 P2	Glycerophospholipids [GP]	Glycerophosphoglycerophosphoglycerols [GP12]	Diacylglycerophosphoglycero-phosphodiradylglycerols [GP1201]	1566.95	21.416	Full match	169848	37726.6	282741	27138.2	265092	54888	129047	59902.2	255481	169201	383669	85911.3	210393	173302	170939
Com_380_neg	PG 40:9; PG 20:4-20:5; [M-H]-	C46 H73 O10 P	Glycerophospholipids [GP]	Glycerophosphoglycerols [GP04]	Diacylglycerophosphoglycerols [GP0401]	816.494	11.8	Full match	2.20548e+06	594451	2.39066e+06	526944	3.08306e+06	908787	357587	895704	2.57952e+06	2.40864e+06	2.73035e+06	953508	2.67008e+06	2.23422e+06	2.58715e+06
Com_3227_neg	PE 40:9; PE 20:4-20:5; [M-H]-	C45 H72 N O8 P	Glycerophospholipids [GP]	Glycerophosphoethanolamines [GP02]	Diacylglycerophospho-ethanolamines [GP0201]	785.499	13.138	Full match	190362	92978.4	121660	90740.6	179679	95336.6	89044.5	42501.2	141859	63115.6	68133.6	10177.6	110398	126860	123246
Com_481_neg	HBMP 56:10; HBMP 16:1-20:4-20:5; [M-H]-	C62 H101 O11 P	Glycerophospholipids [GP]	Glycerophosphoglycerols [GP04]	Diacylglycerophosphoglycerols [GP0401]	1052.72	19.497	Invalid mass	1.27551e+06	2.24974e+06	828725	1.22149e+06	985860	1.90284e+06	3.20321e+06	2.03914e+06	2.59556e+06	579751	1.9935e+06	567290	1.88568e+06	1.43321e+06	1.29762e+06
Com_3911_neg	PE 40:6e; PE 22:6e/18:0; [M-H]-	C45 H80 N O7 P	Glycerophospholipids [GP]	Glycerophosphoethanolamines [GP02]	Diacylglycerophospho-ethanolamines [GP0201]	777.559	17.671	Invalid mass	27504.3	55406.6	29403.2	98480.5	22844.8	49756.1	80516.8	41378.5	76138.1	67409.1	130799	47982.6	53260.5	68606	54277.2
Com_2927_neg	30-Hydroxytriacontanoic acid	C30 H60 O3	Fatty Acids[FA]	Fatty Acids and Conjugates [FA01]	Hydroxy fatty acids [FA0105]	468.453	16.475	No results	44835.1	309084	39417.2	246069	47298.8	281459	117844	98463.3	53711.9	233603	69802.7	134049	85285.4	103573	114052
Com_343_neg	PC 38:6; PC 16:0-22:6; [M+FA-H]-	C46 H80 N O8 P	Glycerophospholipids [GP]	Glycerophosphocholines [GP01]	Diacylglycerophosphocholines [GP0101]	851.567	15.075	Invalid mass	2.19374e+06	1.56282e+06	3.56214e+06	1.52042e+06	3.58972e+06	2.0145e+06	3.47832e+06	1.92907e+06	2.91784e+06	3.16207e+06	4.41307e+06	2.96351e+06	3.22202e+06	3.16666e+06	3.40431e+06
Com_2834_neg	Cer-NDS d42:0; Cer-NDS d18:0/24:0; [M+Hac-H]-	C42 H85 N O3	Sphingolipids [SP]	Ceramides [SP02]	N-acylsphingosines (ceramides) [SP0201]	711.674	22.468	Invalid mass	173481	221723	150627	173011	125467	201805	172865	157472	139797	77128.8	117702	47937.9	146574	128239	146809
Com_5161_neg	Cer-BS d37:3; Cer-BS d16:2/21:1; [M+FA-H]-	C37 H69 N O4	Sphingolipids [SP]	Ceramides [SP02]	N-acylsphingosines (ceramides) [SP0201]	1275.06	16.648	Invalid mass	2625.06	218207	7803.89	276682	1685.56	40794.2	5023.93	3301.92	2863.11	2244.5	3792.33	4520.9	21324.7	22603.5	34217.4
Com_1303_neg	LPC 16:3; [M+FA-H]-	C24 H44 N O7 P	Glycerophospholipids [GP]	Glycerophosphocholines [GP01]	Diacylglycerophosphocholines [GP0101]	535.289	1.229	Invalid mass	369192	43006.8	720029	26267.2	351373	71474	12565.1	66287	22126.3	36103.6	13181.2	78330.8	217858	141028	210804
Com_1685_neg	LPE 18:1; [M-H]-	C23 H46 N O7 P	Glycerophospholipids [GP]	Glycerophosphoethanolamines [GP02]	Diacylglycerophospho-ethanolamines [GP0201]	479.301	2.949	Full match	474961	251269	482657	522955	424630	304361	25113.5	115859	31720.7	236386	4454.4	323283	323152	237570	352215
Com_1413_neg	PC 38:5; PC 18:0-20:5; [M+FA-H]-	C46 H82 N O8 P	Glycerophospholipids [GP]	Glycerophosphocholines [GP01]	Diacylglycerophosphocholines [GP0101]	853.583	16.227	Invalid mass	174571	909039	253130	1.13254e+06	329337	387397	438465	244471	364258	398102	483307	326031	420985	383518	391578
Com_6_neg	SQDG 32:1; SQDG 14:0-18:1; [M-H]-	C41 H76 O12 S	Glycerolipids [GL]	Glycosyldiradylglycerols [GL05]	Glycosyldiacylglycerols [GL0502]	792.505	13.801	Full match	2.73104e+08	1.17423e+08	3.20707e+08	1.45195e+08	2.5908e+08	1.74224e+08	2.43887e+08	1.90956e+08	2.28805e+08	2.35017e+08	2.74578e+08	1.80442e+08	2.13304e+08	2.52914e+08	2.40649e+08
Com_244_neg	Cer-NS d42:2; Cer-NS d18:1/24:1; [M+FA-H]-	C42 H81 N O3	Sphingolipids [SP]	Ceramides [SP02]	N-acylsphingosines (ceramides) [SP0201]	693.627	21.084	Invalid mass	4.3879e+06	4.21942e+06	4.24344e+06	2.98841e+06	4.43186e+06	5.52536e+06	1.963e+06	1.05626e+07	1.81043e+06	8.59773e+06	2.03564e+06	4.69435e+06	5.07634e+06	4.73924e+06	3.23704e+06
Com_285_neg	Cer-NDS d40:0; Cer-NDS d16:0/24:0; [M+FA-H]-	C40 H81 N O3	Sphingolipids [SP]	Ceramides [SP02]	N-acylsphingosines (ceramides) [SP0201]	669.627	21.672	Invalid mass	5.29769e+06	6.28649e+06	5.49505e+06	7.94097e+06	4.68764e+06	7.16345e+06	4.77706e+06	5.70985e+06	3.57984e+06	2.47099e+06	2.36242e+06	1.7774e+06	4.29281e+06	4.10817e+06	4.6201e+06
Com_754_neg	6-Deoxyerythronolide B	C21 H38 O6	Polyketides [PK]	Macrolides and lactone polyketides [PK04]	-	386.266	1.842	No results	748991	222130	1.59918e+06	410727	894170	152383	255156	905785	242049	481733	198623	522595	621605	549135	767312
Com_5792_neg	5alpha-cyprinol	C27 H48 O5	Sterols Lipids[ST]	Sterols [ST01]	Cholesterol and derivatives [ST0101]	452.35	10.977	No results	39885.5	43457.7	29863.3	29370.1	35868.8	28644.8	41728.1	40153.4	48113.1	33855.8	61112.3	27342.6	39233.6	28341.9	43305.9
Com_2699_neg	PG 33:0; PG 16:0-17:0; [M-H]-	C39 H77 O10 P	Glycerophospholipids [GP]	Glycerophosphoglycerols [GP04]	Diacylglycerophosphoglycerols [GP0401]	1473.05	16.299	Invalid mass	16342.7	38744.4	12675.6	43525.8	19929.5	37002.1	163417	233571	130503	235964	116294	138495	157866	123629	87800.2
Com_1403_neg	PG 34:2; PG 16:1-18:1; [M-H]-	C40 H75 O10 P	Glycerophospholipids [GP]	Glycerophosphoglycerols [GP04]	Diacylglycerophosphoglycerols [GP0401]	746.51	15.473	Full match	423530	222517	131470	782118	551821	534576	480545	150605	337721	710353	611946	558232	245185	269198	290946
Com_4685_neg	HexCer-NDS d40:0; HexCer-NDS d28:0/12:0; [M+FA-H]-	C46 H91 N O8	Sphingolipids [SP]	Ceramides [SP02]	N-acylsphingosines (ceramides) [SP0201]	831.68	20.846	Invalid mass	82850	84365.8	71729.3	101912	95589	74393.5	45765.5	41972.3	61120.9	101252	34812.1	68951.2	63194.5	57778	65159.1
Com_551_neg	PC 34:4; PC 16:0-18:4; [M+FA-H]-	C42 H76 N O8 P	Glycerophospholipids [GP]	Glycerophosphocholines [GP01]	Diacylglycerophosphocholines [GP0101]	799.535	13.728	Invalid mass	506778	1.14377e+06	1.11421e+06	496758	1.43981e+06	1.14418e+06	1.01006e+06	1.37894e+06	1.04347e+06	1.64794e+06	2.42288e+06	3.28891e+06	1.11949e+06	1.56421e+06	1.69222e+06
Com_1131_neg	SQDG 39:0; SQDG 15:0-24:0; [M-H]-	C48 H92 O12 S	Glycerolipids [GL]	Glycosyldiradylglycerols [GL05]	Glycosyldiacylglycerols [GL0502]	892.631	20.564	Full match	896472	1.0216e+06	412861	871209	488886	790830	313364	995897	138619	633423	164675	345996	568776	527716	561344
Com_507_neg	PE 36:6; PE 16:1-20:5; [M-H]-	C41 H70 N O8 P	Glycerophospholipids [GP]	Glycerophosphoethanolamines [GP02]	Diacylglycerophospho-ethanolamines [GP0201]	735.484	13.041	Full match	3.03031e+06	1.69108e+06	2.75567e+06	1.26848e+06	1.99543e+06	1.22881e+06	404971	1.08949e+06	527514	661367	177307	699471	862130	1.01676e+06	1.35422e+06
Com_738_neg	HBMP 54:3; HBMP 18:1-18:1-18:1; [M-H]-	C60 H111 O11 P	Glycerophospholipids [GP]	Glycerophosphoglycerols [GP04]	Diacylglycerophospho-monoradylglycerols [GP0409]	1038.79	22.134	Full match	162800	426660	192724	443985	106697	240759	1.35244e+06	699953	1.38706e+06	983630	1.62268e+06	821877	930014	753223	566909
Com_1549_neg	CL 82:21; CL 20:5-20:5-20:5-22:6; [M-H]-	C91 H136 O17 P2	Glycerophospholipids [GP]	Glycerophosphoglycerophosphoglycerols [GP12]		1562.92	20.953	Full match	373148	81718.1	550465	56833.5	368359	94687.4	246916	64192	472392	168970	562383	93675.7	337855	261334	266665
Com_1793_neg	PG 36:1; PG 18:0-18:1; [M-H]-	C42 H81 O10 P	Glycerophospholipids [GP]	Glycerophosphoglycerols [GP04]	Diacylglycerophosphoglycerols [GP0401]	776.557	17.695	Full match	45814.1	157997	53191.4	334094	50516.1	94572.6	226893	159318	263581	242991	447840	171162	211757	132973	152990
Com_1874_neg	PE 36:3; PE 18:1-18:2; [M-H]-	C41 H76 N O8 P	Glycerophospholipids [GP]	Glycerophosphoethanolamines [GP02]	Diacylglycerophospho-ethanolamines [GP0201]	741.531	16.36	Full match	117863	357144	81243.3	433730	75414.2	165370	131088	271508	141879	459811	119074	430853	169076	260002	183957
Com_2067_neg	PA 40:10; PA 20:5-20:5; [M-H]-	C43 H65 O8 P	Glycerophospholipids [GP]	Glycerophosphates [GP10]	Diacylglycerophosphates [GP1001]	740.441	11.791	Full match	285011	232864	288558	282503	297350	165216	278399	391585	306552	220947	114728	147463	240544	235505	247147
Com_1311_neg	Cer-NP t42:0; Cer-NP t18:0/24:0; [M+FA-H]-	C42 H85 N O4	Sphingolipids [SP]	Ceramides [SP02]	N-acylsphingosines (ceramides) [SP0201]	667.648	21.734	Full match	503771	992633	476288	873272	522163	862413	283712	860316	294759	774196	222264	820143	431702	533219	350973
Com_137_neg	Cer-NDS d42:1; Cer-NDS d18:0/24:1; [M-H]-	C42 H83 N O3	Sphingolipids [SP]	Ceramides [SP02]	N-acylsphingosines (ceramides) [SP0201]	649.637	21.446	Full match	8.50171e+06	8.20197e+06	7.8398e+06	8.772e+06	7.00318e+06	9.11937e+06	1.85726e+07	1.3314e+07	1.24049e+07	2.56981e+06	9.57576e+06	1.63216e+06	8.63785e+06	8.27165e+06	8.14053e+06
Com_277_neg	MGDG 30:3; MGDG 14:0-16:3; [M+FA-H]-	C39 H68 O10	Glycerolipids [GL]	Glycosyldiradylglycerols [GL05]	Glycosylalkylacylglycerols [GL0501]	696.482	12.392	Full match	2.03136e+06	1.95133e+06	1.45926e+06	2.91278e+06	2.58496e+06	5.94025e+06	6.61748e+06	5.41513e+06	5.52881e+06	3.52618e+06	6.60971e+06	2.19522e+06	4.01765e+06	4.6077e+06	2.66307e+06
Com_1503_neg	PE 36:6e; PE 20:5e/16:1; [M-H]-	C41 H72 N O7 P	Glycerophospholipids [GP]	Glycerophosphoethanolamines [GP02]	1-(1Z-alkenyl),2-acylglycerophospho-ethanolamines [GP0203]	721.497	15.429	Invalid mass	375326	679770	605426	455212	405789	325268	134098	321093	58340.7	54626.7	95145.7	153114	260342	235804	370618
Com_14_neg	PEtOH 40:10; PEtOH 20:5-20:5; [M-H]-	C45 H69 O8 P	Glycerophospholipids [GP]	Glycerophosphates [GP10]	Diacylglycerophosphates [GP1001]	768.481	10.633	Invalid mass	1.12706e+07	8.58656e+06	1.41975e+07	7.48576e+06	3.50713e+07	1.67842e+07	6.46371e+07	4.98245e+07	9.61982e+07	1.3475e+08	1.17545e+08	1.06003e+08	7.18715e+07	7.05131e+07	5.6075e+07
Com_270_neg	Cer-NS d42:1; Cer-NS d18:1/24:0; [M+FA-H]-	C42 H83 N O3	Sphingolipids [SP]	Ceramides [SP02]	N-acylsphingosines (ceramides) [SP0201]	695.642	22.197	Invalid mass	4.20874e+06	1.19108e+07	6.45097e+06	9.57482e+06	6.79053e+06	7.22931e+06	3.4549e+06	8.61618e+06	2.14541e+06	5.74915e+06	1.46931e+06	8.90835e+06	3.93714e+06	4.96293e+06	5.93088e+06
Com_2752_neg	HexCer-NDS d42:0; HexCer-NDS d30:0/12:0; [M+FA-H]-	C48 H95 N O8	Sphingolipids [SP]	Neutral glycosphingolipids [SP05]	Simple Glc series [SP0501]	859.711	21.749	Invalid mass	118892	201634	185640	151237	212521	202153	177124	91574.9	200271	194894	126512	94883.5	153232	169242	180193
Com_1889_neg	CL 80:19; CL 20:4-20:5-20:5-20:5; [M-H]-	C89 H136 O17 P2	Glycerolipids [GL]	Glycerophosphoglycerophosphoglycerols [GP12]	Diacylglycerophosphoglycerophosphodiradylglycerols [GP1201]	1538.92	20.967	Full match	131357	66091.1	350442	45709.6	263285	75521.3	142132	61111.2	276298	109997	414445	67455.3	195198	149132	204263
Com_4902_neg	PE 34:5; PE 14:0-20:5; [M-H]-	C39 H68 N O8 P	Glycerophospholipids [GP]	Glycerophosphoethanolamines [GP02]	Diacylglycerophospho-ethanolamines [GP0201]	709.468	12.878	Full match	106607	158479	88726.7	192677	62690.9	116945	36941.5	91904.2	44299.5	52195	18561.7	72741.8	49211.1	73876.9	73200.4
Com_242_neg	SQDG 32:3; SQDG 16:1-16:2; [M-H]-	C41 H72 O12 S	Glycerolipids [GL]	Glycosyldiradylglycerols [GL05]	Glycosyldiacylglycerols [GL0501]	788.474	11.258	Full match	5.59002e+06	1.77038e+06	5.5721e+06	2.38e+06	6.59562e+06	2.82653e+06	2.00997e+06	7.24902e+06	2.43967e+06	8.49929e+06	2.8564e+06	4.98671e+06	5.17627e+06	3.97577e+06	4.9102e+06
Com_3150_neg	PC 20:4; PC 4:0-16:4; [M+FA-H]-	C28 H48 N O8 P	Glycerophospholipids [GP]	Glycerophosphocholines [GP01]	Diacylglycerophosphocholines [GP0101]	603.317	1.046	Invalid mass	198869	35406.3	117297	88832.6	106631	124321	13737.7	155651	28997.6	149597	33792.2	364760	123121	108817	113399
Com_119_neg	SQDG 34:5; SQDG 14:0-20:5; [M-H]-	C43 H72 O12 S	Glycerophospholipids [GP]	Glycerophosphoglycerols [GP04]	Hemibismonoacylglycerophosphate	812.474	11.227	Full match	9.59938e+06	5.77628e+06	9.24747e+06	6.32437e+06	9.48016e+06	7.24141e+06	8.97584e+06	4.78443e+06	1.27759e+07	1.00665e+07	1.45325e+07	8.21036e+06	1.09454e+07	9.19855e+06	1.03271e+07
Com_307_neg	PC 34:5; PC 14:0-20:5; [M+FA-H]-	C42 H74 N O8 P	Glycerophospholipids [GP]	Glycerophosphocholines [GP01]	Diacylglycerophosphocholines [GP0101]	797.52	12.563	Invalid mass	2.41536e+06	2.04845e+06	2.98006e+06	2.3424e+06	4.26575e+06	3.38467e+06	3.77793e+06	2.95137e+06	3.06084e+06	6.39892e+06	4.13463e+06	7.44905e+06	3.6663e+06	3.99537e+06	3.68913e+06
Com_2637_neg	PE 37:2; PE 18:1-19:1; [M-H]-	C42 H80 N O8 P	Glycerophospholipids [GP]	Glycerophosphoethanolamines [GP02]	Diacylglycerophospho-ethanolamines [GP0201]	757.562	17.913	Full match	56543	251835	42746.2	578737	50973.8	294754	62585.8	169631	116567	275027	40537	325708	136652	151510	124942
Com_1321_neg	SQDG 35:5; SQDG 15:0-20:5; [M-H]-	C44 H74 O12 S	Glycerophospholipids [GP]	Glycerophosphoglycerols [GP04]	Hemibismonoacylglycerophosphate	826.49	12.04	Full match	491526	228609	402017	189465	359945	190238	430405	183868	539573	307545	538577	278365	459971	403607	465223
Com_1880_neg	PG 31:1; PG 15:0-16:1; [M-H]-	C37 H71 O10 P	Glycerophospholipids [GP]	Glycerophosphoglycerols [GP04]	Diacylglycerophosphoglycerols [GP0401]	706.479	13.609	Full match	240144	222747	206196	201339	247076	261309	142949	287340	152800	457860	162564	292335	178791	185771	192482
Com_517_neg	Cer-BDS d35:0; Cer-BDS d18:0/17:0; [M+FA-H]-	C35 H71 N O4	Sphingolipids [SP]	Ceramides [SP02]	N-acylsphinganines (dihydroceramides) [SP0202]	615.543	16.329	Invalid mass	19084	6.87805e+06	10139.1	3.79079e+06	11299.6	2.27873e+06	1.83209e+06	1.52489e+06	330758	2.88578e+06	133359	1.02528e+06	1.68678e+06	1.20322e+06	1.36859e+06
Com_2954_neg	LPC 22:5; [M+Hac-H]-	C30 H52 N O7 P	Glycerophospholipids [GP]	Glycerophosphocholines [GP01]	Monoacylglycero-phosphocholines [GP0105]	629.369	2.157	Invalid mass	158501	63641	211001	70049.1	167760	96433	11509.6	70753.3	11290.9	110974	8611.95	234460	115169	107100	115327
Com_1742_neg	HBMP 50:3; HBMP 16:1-16:1-18:1; [M-H]-	C56 H103 O11 P	Glycerophospholipids [GP]	Glycerophosphoglycerols [GP04]	Hemibismonoacylglycerophosphate	982.724	20.888	Full match	247653	458158	215223	951660	210799	616602	282629	290294	288532	209840	348614	175946	304606	202146	241787
Com_607_neg	LPG 22:5; [M-H]-	C28 H47 O9 P	Glycerophospholipids [GP]	Glycerophosphoglycerols [GP04]	Monoacylglycerophosphoglycerols [GP0405]	558.295	1.928	Full match	1.37544e+06	248993	1.89624e+06	565014	1.6431e+06	602277	26567.9	789204	45231.6	1.09628e+06	19093.5	2.18974e+06	1.39819e+06	858347	1.25529e+06
Com_4905_neg	PG 38:5; PG 16:0-22:5; [M-H]-	C44 H77 O10 P	Glycerophospholipids [GP]	Glycerophosphoglycerols [GP04]	Diacylglycerophosphoglycerols [GP0401]	796.516	14.093	Invalid mass	44364.9	73482.4	88592.1	70986	74552.6	65840.3	18916.5	12003.3	11682	8652.26	10013.6	58834.5	34392.9	25769.7	49585.1
Com_727_neg	HBMP 48:1; HBMP 16:0-16:1-16:0; [M-H]-	C54 H103 O11 P	Glycerophospholipids [GP]	Glycerophosphoglycerols [GP04]	Hemibismonoacylglycerophosphate	958.723	21.515	Full match	385653	2.06007e+06	841086	902879	1.63907e+06	968474	397993	453237	367396	476260	374758	1.08669e+06	755062	614637	846541
Com_1762_neg	HBMP 52:4; HBMP 16:0-16:1-20:3; [M-H]-	C58 H105 O11 P	Glycerophospholipids [GP]	Glycerophosphoglycerols [GP04]	Hemibismonoacylglycerophosphate	1008.75	21.46	Invalid mass	162498	208003	111768	336825	138929	186011	435385	545233	384872	302137	335224	106404	301105	274729	267951
Com_997_neg	Cer-BDS d34:0; Cer-BDS d18:0/16:0; [M-H]-	C34 H69 N O4	Sphingolipids [SP]	Ceramides [SP02]	N-acylsphinganines (dihydroceramides) [SP0202]	555.522	15.737	Full match	9993.06	3.41956e+06	11784.4	1.137e+06	8909.96	1.5616e+06	478486	243782	82410.6	908707	34538.8	431289	289050	332584	403658
Com_1892_neg	Cer-AS d35:3; Cer-AS d19:2/16:1; [M+FA-H]-	C35 H65 N O4	Sphingolipids [SP]	Ceramides [SP02]	N-acylsphingosines (ceramides) [SP0201]	609.496	14.958	Invalid mass	21628.6	183186	69272.3	1.45259e+06	37885.5	81597.2	18449.7	6720.94	14371.7	6463.09	3073.14	7251.35	119993	90330.2	156602
Com_4886_neg	LPC 17:0; [M+FA-H]-	C25 H52 N O7 P	Glycerophospholipids [GP]	Glycerophosphocholines [GP01]	Monoacylglycero-phosphocholines [GP0105]	555.352	3.388	Invalid mass	46147.9	20576	89383.9	25261.8	29586.1	26981.7	2147.3	7538.16	3329.85	10435.4	747.675	20394.5	21244	13409.8	21739.7
Com_6698_neg	PI 30:1; PI 14:0-16:1; [M-H]-	C39 H73 O13 P	Glycerophospholipids [GP]	Glycerophosphoinositols [GP06]	Diacylglycerophosphoinositols [GP0601]	780.479	12.275	Full match	24268	22695.1	24055.5	28911.6	4425.86	34626.1	29770.8	39556	32623.6	24762.6	36702	27329.1	28347.3	24033.8	26833
Com_1716_neg	Cer-NDS d32:0; Cer-NDS d17:0/15:0; [M+FA-H]-	C32 H65 N O3	Sphingolipids [SP]	Ceramides [SP02]	N-acylsphinganines (dihydroceramides) [SP0202]	557.502	14.908	Invalid mass	2768.37	1.55581e+06	5073.27	960174	4318.24	697586	313705	208586	53462.7	524058	25051.4	312068	247855	217522	229916
Com_2062_neg	GlcADG 44:10; GlcADG 22:5-22:5; [M-H]-	C53 H80 O11	Glycerolipids [GL]	Glycosyldiradylglycerols [GL05]	Glycosyldiacylglycerols	892.57	15.017	Full match	2231.65	1.21812e+06	1968.11	14935.5	2486.57	11452.4	12711.3	3422.56	8483.61	2287.6	4143.98	4578.68	24012.5	25819.4	44399.6
Com_1439_neg	HBMP 56:11; HBMP 16:2-20:5-20:4; [M-H]-	C62 H99 O11 P	Glycerophospholipids [GP]	Glycerophosphoglycerols [GP04]	Hemibismonoacylglycerophosphate	1050.7	18.724	Invalid mass	194043	413889	159184	422700	152501	445124	516458	662265	514707	686681	382846	944286	387871	410586	305927
Com_3976_neg	PE 34:5e; PE 18:5e/16:0; [M-H]-	C39 H70 N O7 P	Glycerophospholipids [GP]	Glycerophosphoethanolamines [GP02]	1-(1Z-alkenyl),2-acylglycerophosphoethanolamines [GP0203]	695.482	13.344	Invalid mass	63481.6	173274	67257.6	231511	91920	142630	14542.4	93147.5	8402.69	59720.5	9158.09	101081	84208.9	68754	81531.3
Com_370_neg	MGDG 40:10; MGDG 20:5-20:5; [M+FA-H]-	C49 H74 O10	Glycerolipids [GL]	Glycosyldiradylglycerols [GL05]	Monogalactosyldiacylglycerol	868.533	12.633	Invalid mass	4.065e+06	1.74736e+06	2.21e+06	1.37277e+06	1.82623e+06	2.49882e+06	3.19438e+06	3.34316e+06	4.96498e+06	4.15541e+06	3.02761e+06	2.50897e+06	2.68486e+06	3.098e+06	2.87982e+06
Com_123_neg	GlcADG 36:1; GlcADG 18:0-18:1; [M-H]-	C45 H82 O11	Glycerolipids [GL]	Glycosyldiradylglycerols [GL05]	Glycosyldiacylglycerols	798.586	18.154	Full match	137815	28581	38640.1	31881.6	13620.4	28811	6.37883e+06	801804	7.51923e+06	436198	1.55634e+07	740506	5.09748e+06	3.95651e+06	2.56639e+06
Com_602_neg	PE 40:8; PE 20:3-20:5; [M-H]-	C45 H74 N O8 P	Glycerophospholipids [GP]	Glycerophosphoethanolamines [GP02]	Diacylglycerophospho-ethanolamines [GP0201]	787.508	14.242	Invalid mass	557611	1.26066e+06	1.16086e+06	928985	1.05506e+06	1.23208e+06	1.90131e+06	1.78688e+06	1.88133e+06	1.0403e+06	2.14308e+06	732165	1.19154e+06	1.64711e+06	1.32449e+06
Com_3208_neg	PG 40:1; PG 24:0-16:1; [M-H]-	C46 H89 O10 P	Glycerophospholipids [GP]	Glycerophosphoglycerols [GP04]	Diacylglycerophosphoglycerols [GP0401]	832.619	21.197	Full match	61897	252026	184805	84713.3	155692	72570.4	5816.62	38595	2627.13	10016.7	3472.08	46255.4	64843.5	56074.9	79524.9
Com_8119_neg	PG 40:7; PG 20:3-20:4; [M-H]-	C46 H77 O10 P	Glycerophospholipids [GP]	Glycerophosphoglycerols [GP04]	Diacylglycerophosphoglycerols [GP0401]	760.493	13.501	Invalid mass	17031.1	10598.4	8372.45	10429.5	11715	20569.8	23363.8	24060.5	16072.5	16254.3	18556.8	17898.7	8729.13	17483.4	14227.1
Com_3738_neg	PG 38:9; PG 18:4-20:5; [M-H]-	C44 H69 O10 P	Glycerophospholipids [GP]	Glycerophosphoglycerols [GP04]	Diacylglycerophosphoglycerols [GP0401]	788.464	10.552	Full match	74604	44369.9	100095	47111.1	123163	48445.5	39875.5	56169.4	78362.7	128659	103434	57853.5	93736.5	79574.8	98778.6
Com_4680_neg	MGDG 36:7; MGDG 16:2-20:5; [M+FA-H]-	C45 H72 O10	Glycerolipids [GL]	Glycosyldiradylglycerols [GL05]	Glycosyldiacylglycerols [GL0501]	818.518	12.117	Invalid mass	39292.9	124177	40377	108751	22057.6	144538	83359.3	193101	102582	48419.6	46696.2	87189.3	59093	83432.1	59385.1
Com_3144_neg	PE 38:6; PE 16:1-22:5; [M-H]-	C43 H74 N O8 P	Glycerophospholipids [GP]	Glycerophosphoethanolamines [GP02]	Diacylglycerophospho-ethanolamines [GP0201]	763.515	14.321	Full match	183278	174311	190161	117738	141994	119735	30567.4	92292	38232.4	85857.9	20142.3	72706.9	82857.5	85109.8	114882
Com_64_neg	SQDG 44:5; SQDG 24:0-20:5; [M-H]-	C53 H92 O12 S	Glycerophospholipids [GP]	Glycerophosphoglycerols [GP04]	Hemibismonoacylglycerophosphate	952.63	19.424	Full match	2.4275e+07	9.86013e+06	2.25011e+07	8.97203e+06	2.07865e+07	1.1076e+07	1.82124e+07	9.33215e+06	2.66461e+07	1.51299e+07	2.9995e+07	1.33922e+07	2.01716e+07	1.95212e+07	1.98496e+07
Com_3572_neg	Leukotriene E4	C23 H37 N O5 S	Fatty Acyls [FA]	Eicosanoids [FA03]	Leukotrienes [FA0302]	439.239	1.471	No results	18847.8	41091.8	32556.7	35437.9	28803.8	24784.6	56553.5	47478.3	7797.18	24894.9	37065.4	24291.6	101439	73294.4	61298.3
Com_3728_neg	PC 30:3; PC 14:0-16:3; [M+FA-H]-	C38 H70 N O8 P	Glycerophospholipids [GP]	Glycerophosphocholines [GP01]	Diacylglycerophosphocholines [GP0101]	745.489	11.38	Invalid mass	111419	121912	135680	61493.7	142080	59882.1	126831	78072.4	109345	127605	86786.7	55723.4	61695.4	97193.8	75614.1
Com_1692_neg	GlcADG 36:0; GlcADG 18:0-18:0; [M-H]-	C45 H84 O11	Glycerolipids [GL]	Glycosyldiradylglycerols [GL05]	Glycosyldiacylglycerols	800.602	19.629	Full match	7365.69	9691.83	2763.7	8903.57	2742.9	13606.5	263821	45400.2	291316	29316.5	487689	42361.3	151667	105419	97451.6
Com_1938_neg	PG 37:2; PG 18:1-19:1; [M-H]-	C43 H81 O10 P	Glycerophospholipids [GP]	Glycerophosphoglycerols [GP04]	Diacylglycerophosphoglycerols [GP0401]	788.557	16.734	Full match	35906.2	108549	69203.8	621688	99068	127445	119879	169996	119871	441145	145335	340659	216616	181617	183924
Com_219_neg	SQDG 31:1; SQDG 15:0-16:1; [M-H]-	C40 H74 O12 S	Glycerolipids [GL]	Glycerophosphoglycerols [GP04]	Hemibismonoacylglycerophosphate	778.49	12.999	Full match	7.76587e+06	2.41175e+06	7.16676e+06	2.90773e+06	8.22567e+06	3.16964e+06	5.29335e+06	5.53993e+06	4.67438e+06	7.82013e+06	5.27058e+06	5.39887e+06	6.00067e+06	6.36463e+06	6.55803e+06
Com_513_neg	PG 34:1; PG 16:0-18:1; [M-H]-	C40 H77 O10 P	Glycerophospholipids [GP]	Glycerophosphoglycerols [GP04]	Diacylglycerophosphoglycerols [GP0401]	748.526	16.07	Full match	389966	1.06268e+06	643898	2.32643e+06	563737	560943	2.30153e+06	699207	1.59146e+06	2.52509e+06	2.66149e+06	216917	1.46074e+06	1.34752e+06	1.25655e+06
Com_2447_neg	PC 36:6; PC 14:0-22:6; [M+FA-H]-	C44 H76 N O8 P	Glycerophospholipids [GP]	Glycerophosphocholines [GP01]	Diacylglycerophosphocholines [GP0101]	823.536	13.526	Invalid mass	165571	128831	282091	163239	214314	164652	207919	169287	156154	224979	193942	282081	167064	177266	180062
Com_709_neg	MGDG 31:1; MGDG 15:0-16:1; [M+FA-H]-	C40 H74 O10	Glycerolipids [GL]	Glycosyldiradylglycerols [GL05]	Monogalactosyldiacylglycerol	760.534	15.455	Invalid mass	755609	612903	883985	451661	1.26812e+06	834237	1.18669e+06	1.91404e+06	1.16496e+06	1.86158e+06	967457	1.23154e+06	1.07678e+06	1.17808e+06	1.11085e+06
Com_500_neg	LPE 22:5; [M-H]-	C27 H46 N O7 P	Glycerophospholipids [GP]	Glycerophosphoethanolamines [GP02]	Monoacylglycerophospho-ethanolamines [GP0205]	527.301	2.392	Full match	1.32267e+06	936662	849276	971962	887128	940186	160020	2.71414e+06	124025	2.22758e+06	6240.42	1.58125e+06	1.82194e+06	910560	1.22964e+06
Com_1308_neg	HBMP 46:1; HBMP 16:0-16:1-14:0; [M-H]-	C52 H99 O11 P	Glycerophospholipids [GP]	Glycerophosphoglycerols [GP04]	Hemibismonoacylglycerophosphate	930.692	20.715	Full match	420694	799629	380530	692273	702732	899971	339802	614145	141696	429079	171453	356867	441603	397485	470998
Com_5570_neg	PE 36:5; PE 16:0-20:5; [M-H]-	C41 H72 N O8 P	Glycerophospholipids [GP]	Glycerophosphoethanolamines [GP02]	Diacylglycerophospho-ethanolamines [GP0201]	737.499	14.48	Full match	73173.1	93866.2	68147.2	59044.7	54644.4	15456.8	26359.1	41644.7	28805.8	44547.3	6193.83	27041.4	27910.1	47046	38594.1
Com_789_neg	SQDG 36:3; SQDG 16:1-20:2; [M-H]-	C45 H80 O12 S	Glycerolipids [GL]	Glycosyldiradylglycerols [GL05]	Glycosylalkylacylglycerols [GL0502]	844.537	14.252	Full match	1.0125e+06	532682	1.34883e+06	373401	1.24094e+06	1.15978e+06	828619	810717	793044	920567	1.04385e+06	426700	973000	898271	1.00298e+06
Com_203_neg	MGDG 32:3; MGDG 16:1-16:2; [M+FA-H]-	C41 H72 O10	Glycerolipids [GL]	Glycosyldiradylglycerols [GL05]	Glycosyldiacylglycerols [GL0501]	770.518	13.499	Invalid mass	4.31617e+06	3.05136e+06	2.89016e+06	2.49381e+06	3.88963e+06	6.71843e+06	1.13012e+07	9.04664e+06	1.08051e+07	5.64124e+06	1.01485e+07	3.88303e+06	4.85605e+06	7.39258e+06	5.79589e+06
Com_2884_neg	PG 34:5; PG 16:1-18:4; [M-H]-	C40 H69 O10 P	Glycerophospholipids [GP]	Glycerophosphoglycerols [GP04]	Diacylglycerophosphoglycerols [GP0401]	740.463	12.299	Full match	89972.9	210884	220901	162791	134913	134987	10280.1	52912.9	8050.22	20666.3	6908.85	62654.8	67330.7	62204.7	109478
Com_5066_neg	PC 31:2; PC 15:0-16:2; [M+FA-H]-	C39 H74 N O8 P	Glycerophospholipids [GP]	Glycerophosphocholines [GP01]	Diacylglycerophosphocholines [GP0101]	1523.04	13.172	Invalid mass	58739.8	68590	83040.8	84381.4	68775.1	64101	31587.1	42637.9	26466.5	52167.7	21728.5	31382.8	40659.6	39741	52375.1
Com_3192_neg	MGDG 32:2; MGDG 16:0-16:2; [M+Hac-H]-	C41 H74 O10	Glycerolipids [GL]	Glycosyldiradylglycerols [GL05]	Glycosyldiacylglycerols [GL0501]	786.549	15.142	Invalid mass	42985.4	48415.3	40213.4	37313	56608.3	95028.7	119013	109467	187824	85753.3	183252	60742.2	102198	116821	90344
Com_251_neg	SQDG 36:0; SQDG 14:0-22:0; [M-H]-	C45 H86 O12 S	Glycerolipids [GL]	Glycosyldiradylglycerols [GL05]	Glycosylalkylacylglycerols [GL0502]	850.584	18.656	Full match	8.94885e+06	7.242e+06	5.57193e+06	8.71225e+06	4.62076e+06	6.94107e+06	2.17558e+06	6.63588e+06	1.93407e+06	3.75005e+06	1.92889e+06	2.93991e+06	4.9944e+06	4.20674e+06	5.09788e+06
Com_2212_neg	HBMP 62:16; HBMP 20:5-22:6-20:5; [M-H]-	C68 H101 O11 P	Glycerophospholipids [GP]	Glycerophosphoglycerols [GP04]	Hemibismonoacylglycerophosphate	1124.72	17.807	Invalid mass	9252.83	12019.9	18304.1	13916.2	6357.24	19922.8	158560	8441.88	284833	5305.47	326455	10039.4	100140	69587.3	84011.2
Com_196_neg	PC 36:6; PC 16:1-20:5; [M+FA-H]-	C44 H76 N O8 P	Glycerophospholipids [GP]	Glycerophosphocholines [GP01]	Diacylglycerophosphocholines [GP0101]	823.536	12.747	Invalid mass	7.26815e+06	4.22464e+06	8.2536e+06	4.39907e+06	1.05253e+07	5.98384e+06	8.54404e+06	5.90552e+06	1.07097e+07	9.53093e+06	8.42421e+06	6.7453e+06	6.95853e+06	7.94952e+06	8.02882e+06
Com_3260_neg	DGDG 31:2; DGDG 15:0-16:2; [M+FA-H]-	C46 H82 O15	Glycerolipids [GL]	Glycosyldiradylglycerols [GL05]	Glycosyldiacylglycerols [GL0501]	920.57	13.153	Invalid mass	80969.3	102616	112546	101438	176919	149326	60563.1	45616.3	30304.1	51385.7	52039.3	105952	43855.5	72982.4	54870.8
Com_4534_neg	PG 34:0; PG 16:0-18:0; [M-H]-	C40 H79 O10 P	Glycerophospholipids [GP]	Glycerophosphoglycerols [GP04]	Diacylglycerophosphoglycerols [GP0401]	750.541	17.675	Full match	44365.5	210330	56489.9	207193	54082.3	98260.7	63498.1	72960	54351.9	45145.9	52699.1	68727.1	67145.2	66930.2	72123.7
Com_574_neg	PG 34:1; PG 18:0-16:1; [M-H]-	C40 H77 O10 P	Glycerophospholipids [GP]	Glycerophosphoglycerols [GP04]	Diacylglycerophosphoglycerols [GP0401]	748.532	16.164	Invalid mass	363485	87020.1	625567	841827	908642	1.76746e+06	1.81691e+06	2.50954e+06	1.60156e+06	2.52509e+06	1.58905e+06	885592	1.15759e+06	1.10875e+06	1.34867e+06
Com_3271_neg	DGDG 36:8; DGDG 16:3-20:5; [M+Hac-H]-	C51 H80 O15	Glycerolipids [GL]	Glycosyldiradylglycerols [GL05]	Glycosyldiacylglycerols [GL0501]	992.57	10.601	Invalid mass	195302	44186.4	154838	58459.6	152549	91740.2	85693.3	164881	65564.6	142831	91044.3	71594.4	116623	89931.9	147137
Com_2816_neg	MGDG 38:9; MGDG 18:4-20:5; [M+Hac-H]-	C47 H72 O10	Glycerolipids [GL]	Glycosyldiradylglycerols [GL05]	Glycosyldiacylglycerols [GL0501]	856.533	12.018	Invalid mass	48414.5	28184.5	30905.7	28731.4	67640.7	94048.8	114605	48419.8	218348	68315.9	224783	82002.1	70637	92646.4	50546.4
Com_5629_neg	LPC 18:2; [M+Hac-H]-	C26 H50 N O7 P	Glycerophospholipids [GP]	Glycerophosphocholines [GP01]	Monoacylglycero-phosphocholines[GP0105]	579.353	2.043	Invalid mass	93615.3	11087	57477.6	19684.3	43178.7	30604.6	4122.22	21078.3	5995.46	11400.6	3216.82	26220.9	38915	25208.8	35493.1
Com_1360_neg	Cer-AS d38:2; Cer-AS d21:2/17:0; [M-H]-	C38 H73 N O4	Sphingolipids [SP]	Ceramides [SP02]	N-acylsphingosines (ceramides) [SP0201]	607.554	17.89	Full match	9710.15	1.37537e+06	59263.4	2.35946e+06	19148.5	407326	45019.7	16887.8	29414.1	18191.9	22101.9	22155.8	229156	190661	192607
Com_198_neg	DGDG 36:8; DGDG 16:3-20:5; [M+FA-H]-	C51 H80 O15	Glycerolipids [GL]	Glycosyldiradylglycerols [GL05]	Glycosyldiacylglycerols [GL0501]	978.554	10.603	Invalid mass	1.00867e+07	3.348e+06	6.9788e+06	2.82154e+06	9.2939e+06	4.2623e+06	4.06097e+06	9.23077e+06	4.72487e+06	8.17959e+06	6.43851e+06	4.03939e+06	6.81596e+06	6.38675e+06	7.78874e+06
Com_1286_neg	PE 32:2; PE 16:1-16:1; [M-H]-	C37 H70 N O8 P	Glycerophospholipids [GP]	Glycerophosphoethanolamines [GP02]	Diacylglycerophospho-ethanolamines[GP0201]	687.484	14.05	Full match	387838	2.39727e+06	374864	1.14956e+06	292930	671313	139586	268242	141359	594027	36722.4	184901	287974	306094	389998
Com_5306_neg	HBMP 56:10; HBMP 16:0-20:5-20:5; [M-H]-	C62 H101 O11 P	Glycerophospholipids [GP]	Glycerophosphoglycerols [GP04]	Hemibismonoacylglycerophosphate	1052.71	19.273	Full match	88780.5	109623	43817.7	111442	27881.7	99672	2673.98	39569.4	3077.24	79658	11900.5	89476.4	49053	45012.9	47961.4
Com_20_neg	SQDG 36:5; SQDG 16:0-20:5; [M-H]-	C45 H76 O12 S	Glycerolipids [GL]	Glycosyldiradylglycerols [GL05]	Glycosylalkylacylglycerols [GL0502]	840.505	12.884	Full match	8.93498e+07	3.96323e+07	7.41188e+07	4.07164e+07	6.22487e+07	4.09714e+07	7.69575e+07	4.34086e+07	8.8175e+07	5.14156e+07	9.12508e+07	4.59394e+07	6.21612e+07	6.98271e+07	6.76112e+07
Com_2309_neg	HBMP 52:7; HBMP 16:0-16:2-20:5; [M-H]-	C58 H99 O11 P	Glycerophospholipids [GP]	Glycerophosphoglycerols [GP04]	Hemibismonoacylglycerophosphate	1002.7	19.501	Invalid mass	187591	245425	108157	192482	100966	323544	391948	255117	221548	110092	186730	88160.5	194632	176722	160053
Com_982_neg	HBMP 52:9; HBMP 16:1-16:3-20:5; [M-H]-	C58 H95 O11 P	Glycerophospholipids [GP]	Glycerophosphoglycerols [GP04]	Hemibismonoacylglycerophosphate	998.661	17.465	Full match	1.5088e+06	429267	273950	481489	102166	449939	12478.1	271961	10226.3	137809	8268.84	88436.1	202007	227400	327712
Com_2795_neg	PC 31:0; PC 15:0-16:0; [M+FA-H]-	C39 H78 N O8 P	Glycerophospholipids [GP]	Glycerophosphocholines [GP01]	Diacylglycerophosphocholines [GP0101]	1531.1	16.019	Invalid mass	186391	160311	173659	213958	99682.2	162685	176095	160266	121432	79481.3	116232	57125.5	150088	137982	116719
Com_2429_neg	PE 31:0; PE 15:0-16:0; [M-H]-	C36 H72 N O8 P	Glycerophospholipids [GP]	Glycerophosphoethanolamines [GP02]	Diacylglycerophospho-ethanolamines[GP0201]	677.499	16.044	Full match	12926	431429	47874.6	988542	25077.8	148948	66212.6	102593	70719.4	231270	26780.4	169285	129612	116903	128782
Com_1309_neg	PE 36:7; PE 16:2-20:5; [M-H]-	C41 H68 N O8 P	Glycerophospholipids [GP]	Glycerophosphoethanolamines [GP02]	Diacylglycerophospho-ethanolamines[GP0201]	733.468	11.775	Full match	482187	170939	576147	135758	701722	196261	143668	326236	188946	487692	48866.2	146582	278008	360310	282779
Com_3115_neg	HBMP 56:14; HBMP 16:4-20:5-20:5; [M-H]-	C62 H93 O11 P	Glycerophospholipids [GP]	Glycerophosphoglycerols [GP04]	Hemibismonoacylglycerophosphate	1044.64	15.829	Full match	163935	60019.8	31982.9	95307.4	19619	87093.3	3022.58	113900	2512.04	209017	2240.02	255922	79635.8	64628.7	61620.6
Com_2427_neg	HBMP 58:11; HBMP 16:0-20:5-22:6; [M-H]-	C64 H103 O11 P	Glycerophospholipids [GP]	Glycerophosphoglycerols [GP04]	Hemibismonoacylglycerophosphate	1078.73	19.842	Full match	134846	250349	133000	177292	280261	191973	166819	133849	148938	130911	121157	202480	156653	142510	151799
Com_3483_neg	Cer-NS d42:1; Cer-NS d18:1/24:0; [M+Hac-H]-	C42 H83 N O3	Sphingolipids [SP]	Ceramides [SP02]	N-acylsphingosines (ceramides) [SP0201]	709.658	22.204	Invalid mass	74876.5	181340	86014.1	154227	94776.7	158405	53319.7	156608	30267	127570	34008.1	159825	105629	62881.4	88994.9
Com_1187_neg	HexCer-NS d42:2; HexCer-NS d30:2/12:0; [M+FA-H]-	C48 H91 N O8	Sphingolipids [SP]	Neutral glycosphingolipids [SP05]	Simple Glc series [SP0501]	855.68	20.198	Invalid mass	95567.6	235286	98905.8	243280	181202	265014	71960.4	356435	96971.7	894339	66639.2	945732	199371	223406	181559
Com_4614_neg	PC 38:6; PC 16:0-22:6; [M+Hac-H]-	C46 H80 N O8 P	Glycerophospholipids [GP]	Glycerophosphocholines [GP01]	Diacylglycerophosphocholines [GP0101]	865.583	15.066	Invalid mass	49571	59616.5	60997.6	117191	65305.9	91353.9	60380.1	43757.8	56010.7	43690.3	70314.7	61435.6	64925.3	60904.9	59289.9
Com_3758_neg	HBMP 46:2; HBMP 14:0-16:1-16:1; [M-H]-	C52 H97 O11 P	Glycerophospholipids [GP]	Glycerophosphoglycerols [GP04]	Hemibismonoacylglycerophosphate	928.677	19.82	Full match	118670	181561	106585	263306	140202	193676	69097	105743	56378.7	102617	51984.8	79595.8	62083.1	105707	109711
Com_68_neg	DGDG 36:5; DGDG 16:0-20:5; [M+FA-H]-	C51 H86 O15	Glycerolipids [GL]	Glycosyldiradylglycerols [GL05]	Glycosyldiacylglycerols [GL0501]	984.602	14.174	Invalid mass	2.24757e+07	1.15627e+07	2.59935e+07	1.30953e+07	2.88756e+07	2.00334e+07	1.77323e+07	1.67158e+07	1.76537e+07	2.34935e+07	2.2674e+07	1.95348e+07	1.80312e+07	2.14221e+07	2.1004e+07
Com_523_neg	PC 36:2; PC 18:1-18:1; [M+FA-H]-	C44 H84 N O8 P	Glycerophospholipids [GP]	Glycerophosphocholines [GP01]	Diacylglycerophosphocholines [GP0101]	831.599	16.961	Invalid mass	237067	1.06201e+06	257866	1.35749e+06	328148	493418	1.44904e+06	460233	2.69644e+06	543901	2.5865e+06	420711	1.24133e+06	1.11578e+06	923258
Com_109_neg	LPC 22:5; [M+FA-H]-	C30 H52 N O7 P	Glycerophospholipids [GP]	Glycerophosphocholines [GP01]	Monoacylglycero-phosphocholines[GP0105]	615.353	2.143	Invalid mass	1.4108e+07	3.85239e+06	1.88466e+07	3.88341e+06	1.70607e+07	5.39177e+06	660599	5.80256e+06	956424	1.08244e+07	289632	2.31012e+07	9.40114e+06	8.72455e+06	1.21454e+07
Com_5203_neg	FAHFA 33:1; FAHFA 19:1/14:0; [M-H]-	C33 H62 O4	Fatty Acyls [FA]	Fatty esters [FA07]	Fatty acid estolides [FA0709]	522.464	18.292	Full match	4842.91	154701	4406.21	107188	4052.76	82985	44322.1	37811.5	18476.8	85502.2	9824.59	44853.9	40893.3	31824	32516
Com_2007_neg	MGDG 34:8; MGDG 16:4-18:4; [M+FA-H]-	C43 H66 O10	Glycerolipids [GL]	Glycosyldiradylglycerols [GL05]	Glycosyldiacylglycerols [GL0501]	788.471	9.946	Invalid mass	3041.52	88751.2	19267.9	46971.5	84561.4	83578	131450	169086	98444.2	420411	148567	544700	215154	165084	99543.5
Com_2482_neg	HBMP 52:2; HBMP 16:0-16:1-20:1; [M-H]-	C58 H109 O11 P	Glycerophospholipids [GP]	Glycerophosphoglycerols [GP04]	Hemibismonoacylglycerophosphate	1012.78	22.745	Invalid mass	27308.1	157758	28323.9	161790	28896	124864	280674	89245.1	313654	92242.4	154529	76934.8	162933	131656	85842.6
Com_1830_neg	HBMP 56:11; HBMP 16:1-20:5-20:5; [M-H]-	C62 H99 O11 P	Glycerophospholipids [GP]	Glycerophosphoglycerols [GP04]	Hemibismonoacylglycerophosphate	1050.69	18.152	Full match	585725	245123	231337	334139	105802	332044	84684.1	135236	127742	196647	141819	171912	287474	176795	189383
Com_4423_neg	FAHFA 40:0; FAHFA 20:0/20:0; [M-H]-	C40 H78 O4	Fatty Acyls [FA]	Fatty esters [FA07]	Fatty acid estolides [FA0709]	622.59	23.297	Full match	2751.14	280577	2207.9	118279	1835	113765	39376.2	36499.3	9666.2	117274	7463.67	57173.8	40431.6	32000.9	32384.5
Com_2952_neg	MGDG 37:1; MGDG 18:0-19:1; [M+FA-H]-	C46 H86 O10	Glycerolipids [GL]	Glycosyldiradylglycerols [GL05]	Glycosyldiacylglycerols [GL0501]	844.628	19.902	Invalid mass	6253.74	8076.25	2536.19	7848.67	3733.49	12264.8	201196	248221	124200	85223.9	208550	348301	132684	99185.4	67203
Com_4521_neg	DGDG 38:7; DGDG 16:1-22:6; [M+FA-H]-	C53 H86 O15	Glycerolipids [GL]	Glycosyldiradylglycerols [GL05]	Glycosyldiacylglycerols [GL0501]	1008.6	13.337	Invalid mass	47528.4	151490	79492.3	73814.3	102163	39500.4	24180.1	26940	12844.1	24804	14414.5	110384	43354	44466.3	64423.3
Com_1008_neg	SQDG 34:3; SQDG 16:1-18:2; [M-H]-	C43 H76 O12 S	Glycerolipids [GL]	Glycosyldiradylglycerols [GL05]	Glycosylalkylacylglycerols [GL0502]	816.505	12.769	Full match	1.29473e+06	419016	1.03013e+06	369167	851375	464218	383517	755886	118033	678107	422403	353079	610643	423736	637752
Com_2702_neg	Oleic acid	C18 H34 O2	Fatty Acyls [FA]	Fatty Acids and Conjugates [FA01]	Unsaturated fatty acids [FA0103]	282.255	7.865	No results	21860.2	128216	21758.4	163853	16773.7	76305.1	108614	69665.7	276645	62770	106686	65036	115930	94585.2	80720.5
Com_497_neg	PG 42:11; PG 20:5-22:6; [M-H]-	C48 H73 O10 P	Glycerophospholipids [GP]	Glycerophosphoglycerols [GP04]	Diacylglycerophosphoglycerols [GP0401]	840.494	11.818	Full match	2.2375e+06	510324	2.21325e+06	512337	2.77465e+06	855358	1.05097e+06	937523	1.6909e+06	2.30462e+06	1.87017e+06	1.06446e+06	1.82294e+06	1.60324e+06	1.66069e+06
Com_63_neg	SQDG 32:0; SQDG 16:0-16:0; [M-H]-	C41 H78 O12 S	Glycerolipids [GL]	Glycosyldiradylglycerols [GL05]	Glycosylalkylacylglycerols [GL0502]	794.521	15.336	Full match	2.52504e+07	2.98257e+07	2.10583e+07	2.44083e+07	1.80383e+07	1.55497e+07	1.7624e+07	2.64457e+07	1.42372e+07	1.19768e+07	1.49539e+07	1.30092e+07	2.02851e+07	1.76753e+07	1.27975e+07
Com_4053_neg	PG 34:4; PG 16:0-18:4; [M-H]-	C40 H71 O10 P	Glycerophospholipids [GP]	Glycerophosphoglycerols [GP04]	Diacylglycerophosphoglycerols [GP0401]	742.478	12.913	Full match	56378.9	241872	105148	155630	123511	162723	24482.7	84301.1	16627.4	38835.6	44374	287746	57536.6	89379.4	90540.4
Com_3383_neg	PI 34:1; PI 18:0-16:1; [M-H]-	C43 H81 O13 P	Glycerophospholipids [GP]	Glycerophosphoinositols [GP06]	Diacylglycerophosphoinositols [GP0601]	836.542	15.822	Full match	61920.2	73656	56821.8	49647.7	46544.5	57912.3	92822.5	64169.9	104939	59539.8	128406	31172.4	111115	76227.9	66508.2
Com_3211_neg	PE 30:0; PE 14:0-16:0; [M-H]-	C35 H70 N O8 P	Glycerophospholipids [GP]	Glycerophosphoethanolamines [GP02]	Diacylglycerophospho-ethanolamines[GP0201]	663.484	15.472	Full match	87788.8	352540	68650.9	639606	52558.4	178252	55135.9	80324	51523.8	122531	15436.9	64595	84919.7	78488	95705.5
Com_155_neg	Cer-NS d42:1; Cer-NS d18:1/24:0; [M-H]-	C42 H83 N O3	Sphingolipids [SP]	Ceramides [SP02]	N-acylsphingosines (ceramides) [SP0201]	649.637	22.203	Full match	8.63006e+06	2.11718e+07	9.91537e+06	1.87548e+07	1.08064e+07	1.76049e+07	6.05183e+06	1.61283e+07	4.36467e+06	1.29078e+07	3.28865e+06	1.81353e+07	8.21488e+06	9.65051e+06	9.88658e+06
Com_2782_neg	PG 30:2; PG 14:0-16:2; [M-H]-	C36 H67 O10 P	Glycerophospholipids [GP]	Glycerophospholipids [GP04]	Glycerophosphoglycerols [GP0401]	690.447	11.595	Full match	138123	72141.1	185339	78276.3	211023	80529.6	76054.9	97378	117640	177585	90296.5	87773	150852	119033	131083
Com_5428_neg	12-HSA	C18 H36 O3	Fatty Acids and Conjugates [FA]	Fatty Acids and Conjugates [FA02]	Epoxy fatty acids [FA0200]	300.266	7.542	No results	14884.5	87022	14476.4	47481.5	11969.1	59378.2	25696.1	20385.9	43425.4	36517.2	11825	45562.2	46803.2	29639.8	34317.1
Com_4843_neg	PE 38:5; PE 16:0-22:5; [M-H]-	C43 H76 N O8 P	Glycerophospholipids [GP]	Glycerophospholipids [GP02]	Diacylglycerophospho-ethanolamines [GP0201]	765.531	15.889	Full match	69679.9	103077	90798.3	61659.1	62039.6	59910	23405.2	36233.6	20948.2	23697.1	7342.16	33227.4	40125.2	36319.1	47878.6
Com_665_neg	LPC 18:3; [M+FA-H]-	C26 H48 N O7 P	Glycerophospholipids [GP]	Glycerophosphocholines [GP01]	Monoacylglycero-phosphocholines [GP0105]	563.321	1.645	Invalid mass	1.14687e+06	213063	1.88208e+06	290978	1.56704e+06	726296	47374.2	714416	117393	304809	87406.2	779233	875498	673577	972016
Com_1684_neg	HBMP 54:7; HBMP 16:0-22:6-16:1; [M-H]-	C60 H103 O11 P	Glycerophospholipids [GP]	Glycerophospholipids [GP04]	Glycerophosphoglycerols [GP0401]	1030.72	20.566	Full match	280923	525906	217848	382643	488963	380351	128663	171460	142134	108998	141353	257703	205599	207296	237155
Com_1946_neg	MGDG 37:2; MGDG 18:1-19:1; [M+FA-H]-	C46 H84 O10	Glycerolipids [GL]	Glycosyldiradylglycerols [GL05]	Glycosyldiacylglycerols [GL0501]	842.612	18.469	Invalid mass	20927.1	19129.7	16845.4	24556.1	10215.6	22897.2	239375	802553	99352	209397	152182	619191	178414	172435	107478
Com_1888_neg	PC 36:5; PC 16:0-20:5; [M+Hac-H]-	C44 H78 N O8 P	Glycerophospholipids [GP]	Glycerophosphocholines [GP01]	Diacylglycerophosphocholines [GP0101]	839.567	14.635	Invalid mass	177998	199487	282353	234803	302030	410222	274714	249429	355102	374053	315968	452344	273295	234354	216853
Com_5769_neg	PE 32:3; PE 16:1-16:2; [M-H]-	C37 H68 N O8 P	Glycerophospholipids [GP]	Glycerophospholipids [GP02]	Diacylglycerophospho-ethanolamines [GP0201]	685.468	12.794	Full match	62785.5	86177.4	62821.7	94745.8	43770.5	40530.9	10757.9	37374.8	9604.11	20165.7	4393.94	18209.6	26920.6	22443.5	33209.3
Com_2080_neg	MGDG 32:8; MGDG 16:4-16:4; [M+FA-H]-	C41 H62 O10	Glycerolipids [GL]	Glycosyldiradylglycerols [GL05]	Glycosyldiacylglycerols [GL0501]	760.44	7.549	Invalid mass	1936.53	10057	4741.82	5022.48	14784.9	7014.67	36984.5	87684.6	26584.1	397397	45704.2	170209	106741	94995.7	59874.4
Com_4151_neg	MGDG 40:3; MGDG 24:0-16:3; [M+FA-H]-	C49 H88 O10	Glycerolipids [GL]	Glycosyldiradylglycerols [GL05]	Glycosyldiacylglycerols [GL0501]	882.643	20.767	Invalid mass	33862.4	164802	95484.7	60345.2	119269	96476	15242.6	45238	5463.42	8926.73	6118.41	11991.5	41133.6	43548.2	71638.5
Com_1277_neg	PE 35:0; PE 16:0-19:0; [M-H]-	C40 H80 N O8 P	Glycerophospholipids [GP]	Glycerophospholipids [GP02]	Diacylglycerophospho-ethanolamines [GP0201]	733.562	19.119	Full match	7594.14	18812.1	6952.04	25595.3	6466.24	58240.5	9657.91	181581	6708.87	800535	4905.38	62354	85534.1	67434.7	50720.9
Com_6388_neg	Arachidic acid	C20 H40 O2	Fatty Acyls [FA]	Fatty Acids and Conjugates [FA01]	Straight chain fatty acids [FA0101]	312.302	16.506	No results	5033.75	57104.4	4092.83	25374.6	4212.18	24197.8	22143.8	10689	4766.52	53305.9	4941.77	19051.9	21035.8	15649.4	14896.2
Com_1220_neg	GlcADG 37:2; GlcADG 18:1-19:1; [M-H]-	C46 H82 O11	Glycerolipids [GL]	Glycosyldiradylglycerols [GL05]	Glycosyldiacylglycerols [GL0501]	810.586	17.251	Full match	48875.2	17036.1	11137.2	18195	4361.41	21605.6	464814	871570	177014	864223	393785	1.65885e+06	441102	383906	249443
Com_1748_neg	PC 40:10; PC 20:5-20:5; [M+Hac-H]-	C48 H76 N O8 P	Glycerophospholipids [GP]	Glycerophosphocholines [GP01]	Diacylglycerophosphocholines [GP0101]	885.551	11.759	Invalid mass	154450	96311.5	160180	113138	253111	103431	264990	145089	532977	319779	460213	225353	290531	361595	277893
Com_4817_neg	Cer-AP t42:1; Cer-AP t18:1/24:0; [M+FA-H]-	C42 H83 N O5	Sphingolipids [SP]	Ceramides [SP02]	N-acyl-4-hydroxysphinganines(phytoceramides) [SP0203]	727.632	20.269	Invalid mass	39745.7	299790	27587.1	128612	26292	209603	55117.3	48623.8	37842	58063.4	16980.7	82573.4	55598.7	43337.8	52757.7
Com_3982_neg	PC 33:4; PC 15:0-18:4; [M+FA-H]-	C41 H74 N O8 P	Glycerophospholipids [GP]	Glycerophosphocholines [GP01]	Diacylglycerophosphocholines [GP0101]	785.52	12.806	Invalid mass	36062.4	50274.9	64564.5	36881.9	93964.6	55546.2	34522.8	65927.7	38788.6	140085	78485.5	125782	57461	73109.2	65099.2
Com_7725_neg	(5E,8E,10Z)-12-Oxo-5,8,10-dodecatrienoic acid	C12 H16 O3	Fatty Acyls [FA]	Fatty Acids and Conjugates [FA01]	Oxo fatty acids [FA0106]	208.109	24.342	No results	8473.01	30496.7	14160.9	56125.2	16639.8	54006.7	25754.3	22656.2	28713.8	23178.6	22104.4	39192.9	16091.7	17736.3	15674.3
Com_99_neg	PC 38:7; PC 18:2-20:5; [M+FA-H]-	C46 H78 N O8 P	Glycerophospholipids [GP]	Glycerophosphocholines [GP01]	Diacylglycerophosphocholines [GP0101]	849.552	13.058	Invalid mass	3.77708e+06	1.83358e+06	4.0387e+06	1.9085e+06	4.9316e+06	1.52326e+06	1.55543e+07	4.17401e+06	2.06184e+07	5.55358e+06	1.9724e+07	2.33163e+06	9.21287e+06	1.05001e+07	7.66908e+06
Com_2457_neg	Cer-BDS d36:0; Cer-BDS d18:0/18:0; [M+FA-H]-	C36 H73 N O4	Sphingolipids [SP]	Ceramides [SP02]	N-acylsphinganines (dihydroceramides) [SP0202]	1259.12	17.519	Invalid mass	7801.97	917069	7388.15	408849	5266.54	370049	170543	117921	35730.6	290310	17231	162031	138236	129139	135910
Com_2021_neg	Cer-NDS d41:0; Cer-NDS d18:0/23:0; [M+FA-H]-	C41 H83 N O3	Sphingolipids [SP]	Ceramides [SP02]	N-acylsphinganines (dihydroceramides) [SP0202]	683.643	22.072	Invalid mass	268456	651074	218029	501420	214376	345366	198686	273301	108091	179309	91165.9	148119	249339	206866	209114
Com_2_neg	MGDG 36:8; MGDG 16:3-20:5; [M+FA-H]-	C45 H70 O10	Glycerolipids [GL]	Glycosyldiradylglycerols [GL05]	Glycosyldiacylglycerols [GL0501]	816.502	11.541	Invalid mass	1.00121e+08	5.91669e+07	9.11192e+07	4.90327e+07	1.36565e+08	1.09323e+08	3.06474e+08	1.05405e+08	3.78214e+08	9.67377e+07	3.9589e+08	4.1026e+07	2.02533e+08	2.19753e+08	1.81862e+08
Com_3452_neg	PC 38:7; PC 18:3-20:4; [M+FA-H]-	C46 H78 N O8 P	Glycerophospholipids [GP]	Glycerophosphocholines [GP01]	Diacylglycerophosphocholines [GP0101]	849.543	11.937	Invalid mass	74641.7	44477	82020.9	29756.1	118497	83611	101111	56123.4	121788	66053.3	162783	45040.3	87934.8	96979.9	74178.8
Com_4413_neg	MGDG 38:6; MGDG 16:1-22:5; [M+FA-H]-	C47 H78 O10	Glycerolipids [GL]	Glycosyldiradylglycerols [GL05]	Monogalactosyldiacylglycerol	848.565	14.931	Invalid mass	120374	84309.1	90901.9	46663.8	106814	71203.8	45585.8	101204	43490.8	45785.2	43547.2	48336.1	67184.2	62189.8	69811
Com_2933_neg	MGDG 36:7; MGDG 16:2-20:5; [M+Hac-H]-	C45 H72 O10	Glycerolipids [GL]	Glycosyldiradylglycerols [GL05]	Monogalactosyldiacylglycerol	832.533	12.44	Invalid mass	76820.3	49807.4	55190.5	33167.3	68799.4	91312.4	153829	303049	203032	141411	211744	94640.9	102716	132048	97793.1
Com_2491_neg	CL 84:22; CL 20:5-22:6-20:5-22:6; [M-H]-	C93 H138 O17 P2	Glycerophospholipids [GP]	Glycerophosphoglycero-phosphoglycerols [GP12]	Diacylglycerophosphoglycero-phosphodiradylglycerols [GP1201]	1588.93	21.202	Full match	160676	41952	215335	43601.6	269719	86416.7	74908.2	67991.6	166531	65036.9	262868	68113	161521	144880	91855
Com_38_neg	DGDG 32:1; DGDG 16:0-16:1; [M+FA-H]-	C47 H86 O15	Glycerolipids [GL]	Glycosyldiradylglycerols [GL05]	Glycosyldiacylglycerols [GL0501]	936.602	15.237	Invalid mass	4.13082e+07	2.39411e+07	4.1785e+07	2.70952e+07	3.53349e+07	3.75321e+07	3.91294e+07	3.34356e+07	3.73381e+07	3.95328e+07	4.45495e+07	4.09955e+07	3.27899e+07	3.84856e+07	3.39946e+07
Com_2796_neg	DGDG 34:5; DGDG 14:0-20:5; [M+FA-H]-	C49 H82 O15	Glycerolipids [GL]	Glycosyldiradylglycerols [GL05]	Glycosyldiacylglycerols [GL0501]	956.57	12.399	Invalid mass	234716	111494	231225	174415	207424	192716	145026	112149	129488	111564	69689.7	60832.8	143885	142917	159216
Com_2374_neg	PG 40:0; PG 16:0-24:0; [M-H]-	C46 H91 O10 P	Glycerophospholipids [GP]	Glycerophosphoglycerols [GP04]	Diacylglycerophosphoglycerols [GP0401]	834.635	21.512	Full match	60773.5	380171	151621	120997	292229	134794	15731.9	73709.4	6859.36	56089.8	10211.1	396660	121801	128829	125182
Com_3460_neg	Cer-ADS d35:1; Cer-ADS d16:0/19:1; [M+FA-H]-	C35 H69 N O4	Sphingolipids [SP]	Ceramides [SP02]	N-acylsphinganines (dihydroceramides) [SP0202]	613.528	16.551	Invalid mass	3694.71	288254	4410.74	159775	3200.09	141596	82269.5	46237.7	12145.5	178591	7182.81	63494.1	73711.1	60991.4	56404.5
Com_84_neg	LPG 16:0; [M-H]-	C22 H45 O9 P	Glycerophospholipids [GP]	Glycerophosphoglycerols [GP04]	Lysophosphatidylglycerol	484.279	2.343	Full match	2.88937e+07	2.44674e+06	1.10324e+07	4.36414e+06	1.23983e+07	5.39144e+06	245392	1.37199e+07	451255	1.16002e+07	268324	3.01744e+07	1.58308e+07	8.76693e+06	1.56259e+07
Com_36_neg	SQDG 32:2; SQDG 16:0-16:2; [M-H]-	C41 H74 O12 S	Glycerolipids [GL]	Glycosyldiradylglycerols [GL05]	Sulfoquinovosyl diacylglycerol	790.49	12.678	Full match	3.19701e+07	9.62709e+06	3.72486e+07	1.16319e+07	3.67395e+07	9.90413e+06	2.85945e+07	1.11946e+07	3.00243e+07	3.76161e+07	3.83112e+07	2.9197e+07	3.34643e+07	2.97315e+07	3.10198e+07
Com_67_neg	MGDG 32:6; MGDG 16:2-16:4; [M+FA-H]-	C41 H66 O10	Glycerolipids [GL]	Glycosyldiradylglycerols [GL05]	Glycosyldiacylglycerols [GL0501]	764.471	10.408	Invalid mass	7.51301e+06	1.13317e+07	8.34364e+06	9.69132e+06	1.30548e+07	1.40152e+07	2.63928e+07	1.68378e+07	2.05334e+07	1.88212e+07	2.81247e+07	9.26737e+06	1.92823e+07	1.69849e+07	1.59489e+07
Com_338_neg	PE 40:10; PE 20:5-20:5; [M-H]-	C45 H70 N O8 P	Glycerophospholipids [GP]	Glycerophospholipids [GP02]	Diacylglycerophospho-ethanolamines [GP0201]	783.483	12.051	Full match	6.51046e+06	3.05078e+06	4.63272e+06	2.97379e+06	4.80349e+06	3.79307e+06	2.84288e+06	3.95961e+06	4.74232e+06	5.22532e+06	1.31751e+06	4.48165e+06	3.25326e+06	3.79285e+06	4.10227e+06
Com_144_neg	Cer-NDS d42:0; Cer-NDS d18:0/24:0; [M+FA-H]-	C42 H85 N O3	Sphingolipids [SP]	Ceramides [SP02]	N-acylsphinganines (dihydroceramides) [SP0202]	697.658	22.468	Invalid mass	1.14773e+07	1.27908e+07	8.75032e+06	1.34722e+07	7.89182e+06	1.10928e+07	1.1102e+07	9.30065e+06	8.32008e+06	3.96139e+06	7.38606e+06	2.78325e+06	9.1327e+06	7.52763e+06	7.97685e+06
Com_2265_neg	Cer-NP t42:1; Cer-NP t18:0/24:1; [M+FA-H]-	C42 H83 N O4	Sphingolipids [SP]	Ceramides [SP02]	N-acylsphingosines (ceramides) [SP0201]	711.637	20.51	Invalid mass	76753	139281	120979	158990	103236	165274	126562	332634	93195.2	345142	95843.9	299378	193580	159185	164287
Com_2299_neg	DGDG 40:10; DGDG 20:5-20:5; [M+FA-H]-	C55 H84 O15	Glycerolipids [GL]	Glycosyldiradylglycerols [GL05]	Glycosyldiacylglycerols [GL0501]	1030.59	11.741	Invalid mass	440658	100087	201975	101535	128109	125734	74433.2	174920	68018	130971	46279.7	136523	103508	147089	160528
Com_46_neg	SQDG 36:2; SQDG 18:1-18:1; [M-H]-	C45 H82 O12 S	Glycerolipids [GL]	Glycosyldiradylglycerols [GL05]	Sulfoquinovosyl diacylglycerol	846.552	15.457	Full match	1.94985e+06	153240	335385	203626	28942.2	110137	1.65519e+07	9.44638e+06	1.95754e+07	8.09475e+06	3.89144e+07	1.32369e+07	1.51845e+07	1.28271e+07	9.30214e+06
Com_6675_neg	PG 38:6; PG 16:1-22:5; [M-H]-	C44 H75 O10 P	Glycerophospholipids [GP]	Glycerophosphoglycerols [GP04]	Diacylglycerophosphoglycerols [GP0401]	794.51	12.303	Full match	47846.9	97153.9	23286.1	130394	14534.9	144466	6030.37	31000.2	7339.65	21902.3	3681.06	54875.1	28557.5	34022.1	44447.4
Com_69_neg	SQDG 28:0; SQDG 14:0-14:0; [M-H]-	C37 H70 O12 S	Glycerolipids [GL]	Glycosyldiradylglycerols [GL05]	Sulfoquinovosyl diacylglycerol	738.458	11.906	Full match	2.31294e+07	1.18155e+07	2.01484e+07	1.27481e+07	1.83375e+07	1.51631e+07	1.72637e+07	1.38227e+07	1.69911e+07	1.92844e+07	1.97801e+07	1.55767e+07	1.90533e+07	1.78191e+07	1.99386e+07
Com_271_neg	LPC 16:2; [M+FA-H]-	C24 H46 N O7 P	Glycerophospholipids [GP]	Glycerophosphocholines [GP01]	Monoacylglycero-phosphocholines [GP0105]	537.306	1.493	Invalid mass	3.97505e+06	396578	6.89225e+06	526250	3.45887e+06	683757	64846.5	996083	78678.6	779123	71940.5	1.53477e+06	1.67731e+06	1.84406e+06	2.56935e+06
Com_5058_neg	Cer-NDS d41:1; Cer-NDS d29:0/12:1; [M+FA-H]-	C41 H81 N O3	Sphingolipids [SP]	Ceramides [SP02]	N-acylsphingosines (ceramides) [SP0201]	681.627	20.964	Invalid mass	78556	82596.9	47015	70134.3	43231.2	69706.6	48288.6	66103.7	40454.7	30501.4	26427	20435.8	54023.7	44164.7	57118.3
Com_4447_neg	3-oxopalmitic acid	C16 H30 O3	Fatty Acyls [FA]	Fatty Acids and Conjugates [FA01]	Hydroxy fatty acids [FA0105]	270.219	2.401	No results	34392.9	97784.7	23818.7	112437	26361.5	80011.1	43082.3	52834.9	67679.8	78256.2	33336.7	76784.5	69543.2	55027.9	43455.1
Com_1160_neg	Cer-NP t35:3; Cer-NP t19:2/16:1; [M-H]-	C35 H65 N O4	Sphingolipids [SP]	Ceramides [SP02]		563.491	14.944	Full match	35493.8	294983	99888.9	2.95463e+06	45305.1	153828	27366.4	9029.82	18733.1	6906.13	4945.95	11243.3	146666	131124	154763
Com_1952_neg	PC 36:1; PC 18:0-18:1; [M+FA-H]-	C44 H86 N O8 P	Glycerophospholipids [GP]	Glycerophosphocholines [GP01]	Diacylglycerophosphocholines [GP0101]	833.614	18.735	Invalid mass	219672	347073	198795	314589	199061	202169	292178	139789	327883	152738	397470	154513	258659	245067	241877
Com_309_neg	PG 30:0; PG 14:0-16:0; [M-H]-	C36 H71 O10 P	Glycerophospholipids [GP]	Glycerophosphoglycerols [GP04]	Diacylglycerophosphoglycerols [GP0401]	694.478	14.291	Full match	2.84498e+06	3.70715e+06	4.00889e+06	4.16283e+06	3.70485e+06	4.28763e+06	3.31171e+06	5.04778e+06	2.77868e+06	3.59833e+06	3.07275e+06	3.48554e+06	3.7761e+06	3.48779e+06	3.4458e+06
Com_6253_neg	Cer-BDS d34:1; Cer-BDS d14:0/20:1; [M+FA-H]-	C34 H67 N O4	Sphingolipids [SP]	Ceramides [SP02]	N-acylsphingosines (ceramides) [SP0201]	1199.02	15.963	Invalid mass	16644.7	160711	15963	83862.6	12615.4	119332	33867.6	28098.2	18458.1	35523.8	10034.7	33149.2	33664.7	31757.3	35499.3
Com_2300_neg	PG 36:8; PG 16:3-20:5; [M-H]-	C42 H67 O10 P	Glycerophospholipids [GP]	Glycerophosphoglycerols [GP04]	Diacylglycerophosphoglycerols [GP0401]	762.447	8.839	Full match	440195	280347	51754.9	402022	21428.9	346161	3808.06	88156.5	3417.63	41491	2986.26	50625.2	86004.1	79662.4	122497
Com_1936_neg	HBMP 58:13; HBMP 16:3-20:5-22:5; [M-H]-	C64 H99 O11 P	Glycerophospholipids [GP]	Glycerophosphoglycerols [GP04]	Hemibismonoacylglycerophosphate	1074.69	17.506	Full match	574593	124458	125833	132874	61916.7	178638	5066.32	87552.9	3869.1	64977.9	3215.9	39452.9	80040.6	72198.9	118230
Com_3216_neg	DGDG 34:5; DGDG 16:1-18:4; [M+FA-H]-	C49 H82 O15	Glycerolipids [GL]	Glycosyldiradylglycerols [GL05]	Glycosyldiacylglycerols [GL0501]	956.57	12.066	Invalid mass	190418	252787	134463	221279	130814	202859	82912.8	73793.6	40651.7	199416	60292.8	271095	95581.9	109342	115116
Com_1982_neg	MGDG 34:3; MGDG 16:1-18:2; [M+FA-H]-	C43 H76 O10	Glycerolipids [GL]	Glycosyldiradylglycerols [GL05]	Glycosyldiacylglycerols [GL0501]	798.55	15.115	Invalid mass	274060	159384	190687	158121	254044	309852	352412	390787	359044	275709	374376	163757	255165	261825	263579
Com_312_neg	PG 30:1; PG 14:0-16:1; [M-H]-	C36 H69 O10 P	Glycerophospholipids [GP]	Glycerophosphoglycerols [GP04]	Diacylglycerophosphoglycerols [GP0401]	692.462	12.765	Full match	4.91543e+06	2.21792e+06	5.39183e+06	1.83607e+06	5.05494e+06	3.65626e+06	2.81353e+06	3.95208e+06	2.69734e+06	4.74931e+06	3.3698e+06	3.10304e+06	3.63989e+06	3.96047e+06	4.15037e+06
Com_943_neg	PE 38:7; PE 18:2-20:5; [M-H]-	C43 H72 N O8 P	Glycerophospholipids [GP]	Glycerophosphoethanolamines [GP02]	Diacylglycerophospho-ethanolamines[GP0201]	761.496	13.352	Full match	980839	276795	132721	276294	474964	474807	520877	451229	378161	472645	269276	265712	724850	682204	441362
Com_1898_neg	PE 36:5e; PE 20:5e/16:0; [M-H]-	C41 H74 N O7 P	Glycerophospholipids [GP]	Glycerophosphoethanolamines [GP02]	1-alkyl,2-acylglycerophospho-ethanolamines [GP0202]	723.513	15.028	Invalid mass	65066.7	680782	179667	891065	161774	246271	31043.6	290774	19058	168108	11316.1	651538	270179	192371	228544
Com_941_neg	DGDG 32:1; DGDG 16:0-16:1; [M+Hac-H]-	C47 H86 O15	Glycerolipids [GL]	Glycosyldiradylglycerols [GL05]	Glycosyldiacylglycerols [GL0501]	950.617	15.238	Invalid mass	793471	444864	703427	547764	777157	791489	887048	716167	576391	844204	774792	836923	725514	892182	723324
Com_5207_neg	Cer-NS d44:1; Cer-NS d20:1/24:0; [M+FA-H]-	C44 H87 N O3	Sphingolipids [SP]	Ceramides [SP02]	N-acylsphingosines (ceramides) [SP0201]	723.674	22.94	Invalid mass	39275.9	159752	27825.1	121118	44336.9	190865	43173.8	54472.8	30756.9	43072.2	20511	68509.7	51192.1	46285.4	36375.1
Com_125_neg	MGDG 38:9; MGDG 18:4-20:5; [M+FA-H]-	C47 H72 O10	Fatty Acyls [FA]	Fatty Acids and Conjugates [FA01]	Unsaturated fatty acids [FA0103]	796.512	12.009	Full match	3.08952e+06	1.97995e+06	2.44704e+06	1.85514e+06	4.21597e+06	3.88292e+06	1.04803e+07	3.63539e+06	1.46936e+07	5.92301e+06	1.54329e+07	5.38399e+06	6.17539e+06	7.62084e+06	5.3716e+06
Com_2992_neg	Cer-NP t40:0; Cer-NP t18:0/22:0; [M+FA-H]-	C40 H81 N O4	Sphingolipids [SP]	Ceramides [SP02]	N-acylsphinganines (dihydroceramides)[SP0202]	1371.24	20.672	Invalid mass	133659	245561	132257	213219	139970	199717	124190	203915	106941	167426	87775	156679	134096	125400	142032
Com_151_neg	PC 42:10; PC 20:5-22:5; [M+FA-H]-	C50 H80 N O8 P	Glycerophospholipids [GP]	Glycerophosphocholines [GP01]	Diacylglycerophosphocholines [GP0101]	899.567	12.973	Invalid mass	3.16825e+06	1.70485e+06	4.65717e+06	1.33599e+06	8.41721e+06	2.62069e+06	8.12762e+06	4.0009e+06	1.17468e+07	9.50315e+06	1.30576e+07	5.67475e+06	6.93853e+06	7.96527e+06	6.68066e+06
Com_175_neg	PC 38:6; PC 18:1-20:5; [M+FA-H]-	C46 H80 N O8 P	Glycerophospholipids [GP]	Glycerophosphocholines [GP01]	Diacylglycerophosphocholines [GP0101]	851.567	14.383	Invalid mass	1.20056e+06	1.1722e+06	1.43411e+06	1.35288e+06	1.95466e+06	865681	5.46126e+06	1.02883e+06	9.19126e+06	1.3254e+06	1.16205e+07	715220	2.77461e+06	4.2779e+06	3.72766e+06
Com_725_neg	MGDG 34:4; MGDG 16:0-18:4; [M+FA-H]-	C43 H74 O10	Glycerolipids [GL]	Glycosyldiradylglycerols [GL05]	Phosphatidylethanolamine	796.533	14.714	Invalid mass	195163	424061	235585	229817	370630	525515	869289	973622	1.20235e+06	1.11445e+06	1.64803e+06	1.67008e+06	849515	1.10097e+06	676594
Com_1050_neg	HBMP 48:3; HBMP 14:0-16:2-18:1; [M-H]-	C54 H99 O11 P	Glycerophospholipids [GP]	Glycerophosphoglycerols [GP04]	Hemibismonoacylglycerophosphate	954.692	20.183	Full match	170483	236150	113379	242501	146346	270141	573463	332825	521579	524055	950522	808144	358984	473296	303836
Com_1573_neg	Cer-AS d38:2; Cer-AS d19:1/19:1; [M+FA-H]-	C38 H73 N O4	Sphingolipids [SP]	Ceramides [SP02]	N-acylsphingosines (ceramides) [SP0201]	653.559	17.892	Invalid mass	4455.65	1.14654e+06	36253.8	1.94736e+06	10747.8	252282	27905.4	7908	15279.8	10245.7	10349.6	10374.8	148190	114298	142096
Com_5337_neg	MGDG 32:7; MGDG 16:3-16:4; [M+Hac-H]-	C41 H64 O10	Glycerolipids [GL]	Glycosyldiradylglycerols [GL05]	Monogalactosyldiacylglycerol	776.471	9.127	Invalid mass	8021.24	19606.4	10226.3	21417.4	30985.2	23477.6	38651.5	89373	28081.8	73262.8	45807.6	76572	48493.9	42596.2	30877.6
Com_324_neg	PC 38:5; PC 16:0-22:5; [M+FA-H]-	C46 H82 N O8 P	Glycerophospholipids [GP]	Glycerophosphocholines [GP01]	Diacylglycerophosphocholines [GP0101]	853.583	15.577	Invalid mass	1.58605e+06	1.48924e+06	3.36329e+06	1.29991e+06	4.29295e+06	1.37952e+06	3.98637e+06	2.66529e+06	4.21792e+06	4.45366e+06	4.65163e+06	2.33571e+06	3.51259e+06	3.79063e+06	3.45997e+06
Com_641_neg	HBMP 48:2; HBMP 16:0-16:1-16:1; [M-H]-	C54 H101 O11 P	Glycerophospholipids [GP]	Glycerophosphoglycerols [GP04]	Hemibismonoacylglycerophosphate	956.708	20.793	Full match	864018	1.63033e+06	1.28314e+06	1.64927e+06	1.95919e+06	1.97899e+06	591050	1.01405e+06	449490	956317	523835	1.03021e+06	1.11929e+06	972272	1.20246e+06
Com_5153_neg	DGDG 33:1; DGDG 17:0-16:1; [M+FA-H]-	C48 H88 O15	Glycerolipids [GL]	Glycosyldiradylglycerols [GL05]	Glycosyldiacylglycerols [GL0501]	950.617	16.091	Invalid mass	49778.4	43022.3	58902.3	48731.4	52596.8	59990	65255.9	41872.5	53268.2	64312.8	71260	58229.9	51973.2	28362	49449.8
Com_450_neg	MGDG 34:7; MGDG 16:3-18:4; [M+FA-H]-	C43 H68 O10	Glycerolipids [GL]	Glycosyldiradylglycerols [GL05]	Glycosyldiacylglycerols [GL0501]	790.487	10.913	Invalid mass	931480	1.58061e+06	1.1033e+06	1.18258e+06	1.33626e+06	1.73805e+06	2.10854e+06	1.46875e+06	1.73378e+06	1.11959e+06	2.20849e+06	761081	2.07662e+06	1.75012e+06	1.53828e+06
Com_3175_neg	CL 80:18; CL 20:4-20:5-20:4-20:5; [M-H]-	C89 H138 O17 P2				1540.94	21.241	Full match	110270	36721.6	187953	30517.8	137826	41159.1	73421	47819.3	140933	74947.9	183455	39596.4	119880	107740	105124
Com_8022_neg	N-(4Z,7Z,10Z,13Z,16Z,19Z)-docosahexaenoylethanolamine	C24 H37 N O2	Fatty Acyls [FA]	Fatty amides [FA08]	N-acyl ethanolamines (endocannabinoids)[FA0804]	371.282	4.511	No results	2995.82	66793.7	2185.79	24393.7	1844.44	9618.18	2713.99	4488.88	2498.07	2539.85	1682.94	4924.85	3109.04	3564.63	5670.68
Com_319_neg	Cer-BDS d35:0; Cer-BDS d18:0/17:0; [M-H]-	C35 H71 N O4	Sphingolipids [SP]	Ceramides [SP02]	N-acylsphinganines (dihydroceramides)[SP0202]	569.538	16.354	Full match	84396	1.72733e+07	60652.3	9.93015e+06	67594.7	8.58015e+06	4.33051e+06	2.97416e+06	967654	6.00326e+06	419239	3.75985e+06	3.07012e+06	3.1088e+06	3.13908e+06
Com_2026_neg	MGDG 38:7; MGDG 18:2-20:5; [M+FA-H]-	C47 H76 O10	Glycerolipids [GL]	Glycosyldiradylglycerols [GL05]	Phosphatidylethanolamine	846.549	14.003	Invalid mass	207430	116235	96623.8	98253.6	110544	214445	229924	193709	436628	109594	317348	64592.8	158154	183784	131305
Com_855_neg	SQDG 38:6; SQDG 16:0-22:6; [M-H]-	C47 H78 O12 S	Glycerolipids [GL]	Glycosyldiradylglycerols [GL05]	Sulfoquinovosyl diacylglycerol	866.521	13.527	Full match	552631	3.12963e+06	1.02856e+06	793082	1.28196e+06	316291	18036.7	301401	19222.6	119845	13639.5	974865	397914	446449	544372
Com_352_neg	PE 42:11; PE 20:5-22:6; [M-H]-	C47 H72 N O8 P	Glycerophospholipids [GP]	Glycerophosphoethanolamines [GP02]	Diacylglycerophospho-ethanolamines[GP0201]	809.499	12.757	Full match	5.11876e+06	1.89757e+06	4.19757e+06	1.42112e+06	4.69887e+06	2.02858e+06	1.78408e+06	2.1705e+06	3.2655e+06	3.99418e+06	1.23246e+06	2.39231e+06	2.28785e+06	2.87696e+06	3.09206e+06
Com_4147_neg	DGDG 32:3; DGDG 16:1-16:2; [M+Hac-H]-	C47 H82 O15	Glycerolipids [GL]	Glycosyldiradylglycerols [GL05]	Glycosyldiacylglycerols [GL0501]	946.586	12.48	Invalid mass	171564	110219	114311	74606.9	95205.9	115047	83637.8	85470.4	26108	95088.2	61773.2	76210.3	77673.3	97853.9	76518.3
Com_804_neg	Cer-NDS d36:0; Cer-NDS d18:0/18:0; [M+FA-H]-	C36 H73 N O3	Sphingolipids [SP]	Ceramides [SP02]	N-acylsphinganines (dihydroceramides)[SP0202]	613.564	19.055	Invalid mass	54589	3.61421e+06	50183	1.46759e+06	49133.6	977457	655808	394074	118821	1.5587e+06	55371.4	549413	686278	515828	340019
Com_2916_neg	HBMP 50:6; HBMP 16:2-16:3-18:1; [M-H]-	C56 H97 O11 P	Glycerophospholipids [GP]	Glycerophosphoglycerols [GP04]	Hemibismonoacylglycerophosphate	976.685	19.352	Invalid mass	76598.2	135856	36212.8	197285	48708.3	166683	273979	224044	71405.9	50083.4	73482	22056.6	112295	128691	68791
Com_2573_neg	MGDG 34:3; MGDG 18:0-16:3; [M+FA-H]-	C43 H76 O10	Glycerolipids [GL]	Glycosyldiradylglycerols [GL05]	Glycosyldiacylglycerols [GL0501]	1597.1	16.084	Invalid mass	28686.2	83659.8	48408.3	66201.6	66784.1	100768	173375	122976	225084	101545	257306	76893.7	127381	124026	109466
Com_2157_neg	LPG 18:1; [M-H]-	C24 H47 O9 P	Glycerophospholipids [GP]	Glycerophosphoglycerols [GP04]	Monoacylglycerophosphoglycerols[GP0405]	510.295	2.728	Full match	111666	77863.3	67128.3	190955	42459.9	102298	49488.1	192755	92548.5	152088	99919.7	228429	225451	136312	142317
Com_1675_neg	PC 35:5; PC 15:0-20:5; [M+FA-H]-	C43 H76 N O8 P	Glycerophospholipids [GP]	Glycerophosphocholines [GP01]	Diacylglycerophosphocholines [GP0101]	811.536	13.481	Invalid mass	201310	212181	353234	237506	274736	333132	368213	404089	165342	542059	359784	517035	226157	410994	314711
Com_2266_neg	HBMP 52:5; HBMP 16:0-20:5-16:0; [M-H]-	C58 H103 O11 P	Glycerophospholipids [GP]	Glycerophosphoglycerols [GP04]	Hemibismonoacylglycerophosphate	1006.72	20.951	Full match	147865	304661	122069	222646	312280	189972	5537.82	132784	68417	121739	62437.6	29213.1	126882	112874	133501
Com_749_neg	DGDG 36:7; DGDG 16:2-20:5; [M+Hac-H]-	C51 H82 O15	Glycerolipids [GL]	Glycosyldiradylglycerols [GL05]	Glycosyldiacylglycerols [GL0501]	994.585	11.464	Invalid mass	706244	372237	1.57169e+06	563133	1.58706e+06	1.0319e+06	1.12331e+06	873503	1.00922e+06	1.5399e+06	1.31558e+06	899307	967423	762553	1.21814e+06
Com_620_neg	PGJ2	C20 H30 O4	Fatty Acyls [FA]	Fatty Acids and Conjugates [FA01]	Dicarboxylic acids [FA0117]	334.214	1.226	No results	321821	1.11775e+06	253471	748270	210621	628257	1.42755e+06	973914	2.37351e+06	654066	905479	505333	1.19844e+06	1.08643e+06	843303
Com_245_neg	SQDG 31:0; SQDG 15:0-16:0; [M-H]-	C40 H76 O12 S	Glycerolipids [GL]	Glycosyldiradylglycerols [GL05]	Glycosyldiacylglycerols [GL0501]	780.505	14.482	Full match	7.65302e+06	4.94905e+06	4.778e+06	5.34345e+06	5.30812e+06	5.20843e+06	6.79134e+06	7.47802e+06	5.00987e+06	5.228e+06	4.87001e+06	5.48795e+06	5.14905e+06	5.20989e+06	5.28375e+06
Com_5006_neg	DGDG 36:5; DGDG 16:1-20:4; [M+FA-H]-	C51 H86 O15	Glycerolipids [GL]	Glycosyldiradylglycerols [GL05]	Glycosyldiacylglycerols [GL0501]	984.602	13.39	Invalid mass	46575	119871	46011.7	93234.7	83301.3	77271	34887.2	52497.9	32535.8	61726.6	46618	73961.3	54436.6	52063.1	55769
Com_2246_neg	DGDG 38:6; DGDG 18:1-20:5; [M+FA-H]-	C53 H88 O15	Glycerolipids [GL]	Glycosyldiradylglycerols [GL05]	Glycosyldiacylglycerols [GL0501]	1010.62	14.277	Invalid mass	204952	108079	323993	117289	301498	162785	135642	98773.2	149349	143676	150527	111525	154382	162746	186524
Com_1235_neg	LPE 16:0; [M-H]-	C21 H44 N O7 P	Glycerophospholipids [GP]	Glycerophosphocholines [GP01]	Monoacylglycero-phosphocholines[GP0105]	453.285	3.029	Full match	439760	466088	256507	600949	268794	423245	81107.9	1.20505e+06	114552	776858	18733.7	600979	506987	403548	427264
Com_593_neg	PE 32:1; PE 16:0-16:1; [M-H]-	C37 H72 N O8 P	Glycerophospholipids [GP]	Glycerophosphocholines [GP01]	Diacylglycerophosphocholines [GP0101]	689.5	15.673	Full match	1.09939e+06	5.88396e+06	1.34343e+06	4.73044e+06	1.02366e+06	2.08938e+06	1.10172e+06	1.02216e+06	976935	1.63148e+06	304388	758053	1.42979e+06	1.23491e+06	1.44532e+06
Com_147_neg	PC 40:9; PC 20:4-20:5; [M+FA-H]-	C48 H78 N O8 P	Glycerophospholipids [GP]	Glycerophosphocholines [GP01]	Diacylglycerophosphocholines [GP0101]	873.552	12.44	Invalid mass	2.1887e+06	1.66443e+06	3.12648e+06	1.10443e+06	6.74629e+06	2.11476e+06	3.80042e+06	1.91669e+06	6.78001e+06	7.20431e+06	1.33292e+07	5.42322e+06	5.26727e+06	5.31053e+06	4.71601e+06
Com_714_neg	DGDG 38:9; DGDG 18:4-20:5; [M+FA-H]-	C53 H82 O15	Glycerolipids [GL]	Glycosyldiradylglycerols [GL05]	Glycosyldiacylglycerols [GL0501]	1004.57	11.104	Invalid mass	1.08503e+06	429177	1.16904e+06	373785	1.29902e+06	873208	779685	741861	860894	1.77544e+06	1.40348e+06	1.42374e+06	1.10924e+06	640852	848312
Com_3379_neg	HBMP 54:2; HBMP 18:0-18:1-18:1; [M-H]-	C60 H113 O11 P	Glycerophospholipids [GP]	Glycerophosphoglycerols [GP04]	Hemibismonoacylglycerophosphate	1040.8	22.724	Full match	22463.8	53367.6	23562.7	77781.2	16278.5	42826.4	127648	53107.5	126991	65013.8	168928	69962.4	99339.5	81296.9	58876.4
Com_2853_neg	(4Z,7Z,10Z,13Z)-4,7,10,13-Hexadecatetraenoic acid	C16 H24 O2	Fatty Acyls [FA]	Fatty Acids and Conjugates [FA01]	Unsaturated fatty acids [FA0103]	248.177	2	No results	15793.2	57173.1	21872.3	70885	28936.7	36730.9	38806	258144	31703	242499	11820.6	123369	96728.5	89902.3	70131.5
Com_101_neg	1-oleoyl-sn-glycero-3-phosphoethanolamine	C23 H46 N O7 P	Glycerophospholipids [GP]	Glycerophosphocholines [GP01]	Monoacylglycero-phosphocholines[GP0105]	479.3	1.846	No results	1.41722e+07	1.49846e+06	1.99191e+07	2.69819e+06	1.20442e+07	2.93672e+06	194310	4.66553e+06	317693	3.57105e+06	277260	7.78715e+06	7.02975e+06	5.61399e+06	7.81829e+06
Com_4503_neg	Cer-AP t42:0; Cer-AP t18:0/24:0; [M+FA-H]-	C42 H85 N O5	Sphingolipids [SP]	Ceramides [SP02]	N-acyl-4-hydroxysphinganines(phytoceramides) [SP0203]	729.648	21.372	Invalid mass	48289.8	268016	37825.8	226128	37859.2	294572	65880	58015.5	48963.9	94951.8	36234.1	108237	67983.6	69270.9	64277.1
Com_7845_neg	1-hexadecanoyl-2-(9Z,12Z-octadecadienoyl)-sn-glycero-3-phosphate	C37 H69 O8 P	Glycerophospholipids [GP]	Glycerophosphates [GP10]	Diacylglycerophosphates [GP1001]	672.473	13.292	No results	2535.14	76226.6	2086.5	29625	2077.78	8631.67	7160.49	12545.8	7846.62	14589.4	9253.57	22176.1	5541.13	7237.45	4481.27
Com_3782_neg	PI 32:0; PI 16:0-16:0; [M-H]-	C41 H79 O13 P	Glycerophospholipids [GP]	Glycerophosphoinositols [GP06]	Diacylglycerophosphoinositols [GP0601]	810.526	15.61	Full match	96176.9	251334	89472.2	102042	77344.4	144832	89339	80514.4	51710.6	25150.5	111377	68142.4	92041.1	87373.2	119326
Com_1464_neg	PE 30:1; PE 14:0-16:1; [M-H]-	C35 H68 N O8 P	Glycerophospholipids [GP]	Glycerophosphocholines [GP01]	Diacylglycerophosphocholines [GP0101]	661.468	13.975	Full match	291857	1.31277e+06	283555	2.16491e+06	204309	747902	194770	289864	174479	336685	69783.7	347066	301989	317428	379760
Com_1185_neg	PC 37:2; PC 18:1-19:1; [M+FA-H]-	C45 H86 N O8 P	Glycerophospholipids [GP]	Glycerophosphocholines [GP01]	Diacylglycerophosphocholines [GP0101]	845.614	17.647	Invalid mass	73248.1	333283	88210	610356	75866.5	358862	399609	226722	613924	305131	814277	258436	396454	392300	354902
Com_465_neg	Cer-NS d40:1; Cer-NS d16:1/24:0; [M+FA-H]-	C40 H79 N O3	Sphingolipids [SP]	Ceramides [SP02]	N-acylsphingosines (ceramides) [SP0201]	667.611	21.371	Invalid mass	1.95013e+06	5.18049e+06	2.1522e+06	3.89222e+06	2.25157e+06	3.57309e+06	1.00213e+06	3.68369e+06	622515	2.45145e+06	573529	3.4078e+06	2.01184e+06	1.96931e+06	2.02375e+06
Com_3186_neg	MGDG 32:3; MGDG 16:1-16:2; [M+Hac-H]-	C41 H72 O10	Glycerolipids [GL]	Glycosyldiradylglycerols [GL05]	Glycosyldiacylglycerols [GL0501]	784.533	13.494	Invalid mass	92095.4	66867.9	52512.3	54869.8	66957.2	130997	211653	176347	195501	99910.5	183717	74732.3	81979.8	125092	101415
Com_1347_neg	DGDG 36:6; DGDG 16:1-20:5; [M+Hac-H]-	C51 H84 O15	Glycerolipids [GL]	Glycosyldiradylglycerols [GL05]	Glycosyldiacylglycerols [GL0501]	996.602	12.64	Invalid mass	714853	234929	517632	113531	576987	384097	558505	284974	579410	162084	677126	178822	316293	503118	331299
Com_164_neg	MGDG 36:1; MGDG 18:0-18:1; [M+FA-H]-	C45 H84 O10	Glycerolipids [GL]	Glycosyldiradylglycerols [GL05]	Glycosyldiacylglycerols [GL0501]	830.612	19.376	Invalid mass	248558	22625.6	14726.8	25888.4	8876.84	21069.2	7.38722e+06	1.47629e+06	4.52023e+06	870248	1.20939e+07	1.47779e+06	4.27087e+06	4.49612e+06	2.4778e+06
Com_1519_neg	DGDG 36:5; DGDG 16:0-20:5; [M+Hac-H]-	C51 H86 O15	Glycerolipids [GL]	Glycosyldiradylglycerols [GL05]	Glycosyldiacylglycerols [GL0501]	998.617	14.173	Invalid mass	533149	133103	524152	242889	582517	357428	406937	502288	378525	522912	471414	361766	370243	422530	410355
Com_3415_neg	PC 40:6; PC 18:1-22:5; [M+FA-H]-	C48 H84 N O8 P	Glycerophospholipids [GP]	Glycerophosphocholines [GP01]	Diacylglycerophosphocholines [GP0101]	879.599	15.628	Invalid mass	23186.4	42694.9	38004.7	47084.5	50092.6	38508.6	76862.5	24294	123788	32779.4	166196	21912.4	77760.4	72527.7	59263.5
Com_707_neg	SQDG 32:1; SQDG 16:0-16:1; [M-H]-	C41 H76 O12 S	Glycerolipids [GL]	Glycosyldiradylglycerols [GL05]	Glycosyldiacylglycerols [GL0501]	792.505	14.757	Full match	876579	3.13824e+06	1.7258e+06	1.27258e+06	1.22899e+06	586789	99602.1	621549	79962	115198	85394.7	217749	661380	642874	938150
Com_3816_neg	DGDG 32:3; DGDG 16:0-16:3; [M+FA-H]-	C47 H82 O15	Glycerolipids [GL]	Glycosyldiradylglycerols [GL05]	Glycosyldiacylglycerols [GL0501]	932.571	13.202	Invalid mass	127744	166994	102793	141215	111429	92091.5	53577.4	277462	36513.9	96047	39633	106206	84214.9	93138.1	90232.6
Com_1130_neg	Juniperic acid	C16 H32 O3	Fatty Acyls [FA]	Fatty Acids and Conjugates [FA01]	Hydroxy fatty acids [FA0105]	272.235	3.54	No results	180815	1.65437e+06	148042	931367	135620	662931	425829	376079	367946	105197	96208.6	429229	572142	415369	477585
Com_911_neg	HBMP 50:2; HBMP 16:0-18:1-16:1; [M-H]-	C56 H105 O11 P	Glycerophospholipids [GP]	Glycerophosphoglycerols [GP04]	Hemibismonoacylglycerophosphate	984.739	21.486	Full match	203505	783717	189302	1.08183e+06	185041	545081	654516	444763	748177	294269	858559	248082	771874	423360	455653
Com_480_neg	MGDG 34:4; MGDG 18:1-16:3; [M+FA-H]-	C43 H74 O10	Glycerolipids [GL]	Glycosyldiradylglycerols [GL05]	Glycosyldiacylglycerols [GL0501]	796.534	14.306	Invalid mass	296850	331887	357540	321524	530360	388265	1.50495e+06	458900	1.93136e+06	486699	2.86895e+06	314005	1.08212e+06	1.0613e+06	835487
Com_3484_neg	Cer-NDS d40:0; Cer-NDS d18:0/22:0; [M-H]-	C40 H81 N O3	Sphingolipids [SP]	Ceramides [SP02]	N-acylsphinganines (dihydroceramides) [SP0202]	1247.24	21.668	Invalid mass	146934	159271	94890.8	159414	96776	149514	94131.2	127314	80372.4	52681.4	50561	37141.8	105598	100098	94941.8
Com_4109_neg	MGDG 38:5; MGDG 16:0-22:5; [M+FA-H]-	C47 H80 O10	Glycerolipids [GL]	Glycosyldiradylglycerols [GL05]	Glycosyldiacylglycerols [GL0501]	850.58	16.495	Invalid mass	84552.6	64176.7	106360	45922.9	88757.2	45619.3	14197.2	71859.8	20756.8	107390	27574.1	60600.1	80101.1	56188	41036
Com_83_neg	SQDG 38:1; SQDG 22:0-16:1; [M-H]-	C47 H88 O12 S	Glycerolipids [GL]	Glycosyldiradylglycerols [GL05]	Glycosylalkylacylglycerols [GL0502]	876.599	18.784	Full match	1.81567e+07	8.71003e+06	1.94721e+07	9.2791e+06	1.70739e+07	9.89896e+06	1.46726e+07	8.715e+06	1.56603e+07	1.14501e+07	1.56123e+07	7.53388e+06	1.59056e+07	1.33816e+07	1.46249e+07
Com_880_neg	Cer-NDS d40:1; Cer-NDS d16:0/24:1; [M+FA-H]-	C40 H79 N O3	Sphingolipids [SP]	Ceramides [SP02]	N-acylsphinganines (dihydroceramides) [SP0202]	667.611	20.41	Invalid mass	1.20546e+06	1.07386e+06	1.06976e+06	1.01171e+06	880850	938353	840685	1.35282e+06	878240	497266	475092	315492	807349	851359	830633
Com_726_neg	HBMP 54:9; HBMP 16:0-16:3-22:6; [M-H]-	C60 H99 O11 P	Glycerophospholipids [GP]	Glycerophosphoglycerols [GP04]	Hemibismonoacylglycerophosphate	1026.7	19.349	Invalid mass	764856	1.09635e+06	187424	914203	223085	958613	2.11333e+06	1.59008e+06	984403	327068	638240	228641	586943	744718	800894
Com_1711_neg	SQDG 40:10; SQDG 20:5-20:5; [M-H]-	C49 H74 O12 S	Glycerolipids [GL]	Glycosyldiradylglycerols [GL05]	Glycosylalkylacylglycerols [GL0502]	886.489	10.748	Full match	255957	192413	382618	118212	375101	122541	162335	149651	296445	255067	160377	143327	314982	218828	325306
Com_62_neg	GlcADG 36:2; GlcADG 18:1-18:1; [M-H]-	C45 H80 O11	Glycerolipids [GL]	Glycosyldiradylglycerols [GL05]	Glycosyldiacylglycerols [GL0501]	796.57	16.612	Full match	500124	101302	213912	94502.6	63459.2	112169	1.02337e+07	2.16968e+06	1.41862e+07	2.10155e+06	3.0778e+07	2.10084e+06	8.86822e+06	8.12887e+06	6.62423e+06
Com_6917_neg	DGDG 31:2; DGDG 15:1-16:1; [M+FA-H]-	C46 H82 O15	Glycerolipids [GL]	Glycosyldiradylglycerols [GL05]	Glycosyldiacylglycerols [GL0501]	920.57	12.819	Invalid mass	23173.5	25227.7	27695.5	33007.8	24785.6	22442.8	21783.2	36614.5	14273	43272.7	19199.6	32333.9	19316.8	24069.6	24373
Com_816_neg	PG 32:0; PG 16:0-16:0; [M-H]-	C38 H75 O10 P	Glycerophospholipids [GP]	Glycerophosphoglycerols [GP04]	Diacylglycerophosphoglycerols [GP0401]	722.51	15.032	Full match	164486	2.14855e+06	797003	3.41046e+06	665637	882901	97960.4	1.06903e+06	55660.4	579804	30350.5	2.58925e+06	906831	717178	952646
Com_600_neg	HBMP 60:15; HBMP 20:5-20:5-20:5; [M-H]-	C66 H99 O11 P	Glycerophospholipids [GP]	Glycerophosphoglycerols [GP04]	Hemibismonoacylglycerophosphate	1098.7	17.82	Invalid mass	147506	310429	187466	501526	200997	322154	394594	609648	846390	2.36064e+06	687287	2.55346e+06	749347	595776	407176
Com_5236_neg	PC 37:7; PC 17:2-20:5; [M+FA-H]-	C45 H76 N O8 P	Glycerophospholipids [GP]	Glycerophosphocholines [GP01]	Diacylglycerophosphocholines [GP0101]	835.534	12.305	Invalid mass	42819.5	30037.8	56247.5	28617.4	59281.6	32129	58263.7	37005.3	51967.3	62335.2	44477.5	31437.6	50689.7	45819.6	56115.6
Com_853_neg	HBMP 56:9; HBMP 16:3-20:5-20:1; [M-H]-	C62 H103 O11 P	Glycerophospholipids [GP]	Glycerophosphoglycerols [GP04]	Hemibismonoacylglycerophosphate	1054.73	20.5	Invalid mass	106093	385180	87573.5	315631	102423	410855	1.09482e+06	274875	1.49071e+06	149800	709485	98872.8	450631	426370	288698
Com_3_neg	SQDG 30:0; SQDG 14:0-16:0; [M-H]-	C39 H74 O12 S	Glycerolipids [GL]	Glycosyldiradylglycerols [GL05]	Glycosylalkylacylglycerols [GL0502]	766.49	13.61	Full match	3.13012e+08	2.5746e+08	2.73946e+08	2.97575e+08	2.42127e+08	2.98614e+08	3.64517e+08	2.82947e+08	2.30005e+08	2.43439e+08	2.66918e+08	2.20258e+08	2.35018e+08	2.46637e+08	2.37353e+08
Com_5601_neg	MGDG 32:6; MGDG 16:3-16:3; [M+FA-H]-	C41 H66 O10	Glycerolipids [GL]	Glycosyldiradylglycerols [GL05]	Glycosyldiacylglycerols [GL0501]	764.471	9.734	Invalid mass	22488.8	93584.5	33407.7	99746.8	26875.4	109161	7203.03	76240.5	6811.69	62922.4	4386.02	97720.1	43536.5	55539.7	39110.2
Com_5420_neg	N-arachidonoylglycine	C22 H35 N O3	Fatty Acyls [FA]	Fatty amides [FA08]	N-acyl amines [FA0802]	361.261	1.991	No results	7240.44	9660.05	5387.03	14894	4834.98	13579.6	5159.37	19952.3	3577.52	78324.2	3666.02	40853.9	14096.4	11901.1	7428.96
Com_680_neg	HBMP 56:13; HBMP 16:3-20:5-20:5; [M-H]-	C62 H95 O11 P	Glycerophospholipids [GP]	Glycerophosphoglycerols [GP04]	Hemibismonoacylglycerophosphate	1046.66	16.549	Full match	2.56446e+06	438490	377544	531390	170890	569460	7633.41	288993	4624.15	172404	5305.12	114226	496928	312552	591572
Com_1397_neg	DGDG 30:0; DGDG 14:0-16:0; [M+FA-H]-	C45 H84 O15	Glycerolipids [GL]	Glycosyldiradylglycerols [GL05]	Glycosyldiacylglycerols [GL0501]	910.587	15.059	Invalid mass	467643	557858	478362	666630	558920	863992	575359	651276	544744	532813	567425	659791	428490	608713	609589
Com_642_neg	PC 32:4; PC 14:0-18:4; [M+FA-H]-	C40 H72 N O8 P	Glycerophospholipids [GP]	Glycerophosphocholines [GP01]	Diacylglycerophosphocholines [GP0101]	771.505	11.901	Invalid mass	422061	486543	649546	317890	1.76282e+06	651509	523410	718683	574047	2.15029e+06	1.24483e+06	2.14013e+06	1.11315e+06	957522	874159
Com_4319_neg	DGDG 34:3; DGDG 16:1-18:2; [M+FA-H]-	C49 H86 O15	Glycerolipids [GL]	Glycosyldiradylglycerols [GL05]	Glycosyldiacylglycerols [GL0501]	960.603	14.085	Invalid mass	101782	88303	90692.9	94885.2	95997.8	123594	119866	66455.5	90358.7	71608.3	93388.3	72329.8	73663	91110.2	90786.8
Com_840_neg	LPC 20:3; [M+FA-H]-	C28 H52 N O7 P	Glycerophospholipids [GP]	Glycerophosphoethanolamines [GP02]	Monoacylglycero-phosphocholines [GP0105]	591.353	2.502	Invalid mass	1.13546e+06	356695	1.34577e+06	583205	634252	622116	267849	398713	182236	430630	92192.8	721161	610494	458295	766226
Com_2862_neg	2-Aminoethyl 2,3-bis(octadecyloxy)propyl hydrogen phosphate	C41 H86 N O6 P				719.619	21.368	No results	102981	495402	55294.7	323428	63643.5	430153	122781	106202	88859.1	156187	71819.5	125144	144602	117395	112108
Com_1690_neg	HBMP 50:3; HBMP 16:0-16:1-18:2; [M-H]-	C56 H103 O11 P	Glycerophospholipids [GP]	Glycerophosphoglycerols [GP04]	Hemibismonoacylglycerophosphate	982.732	21.408	Invalid mass	190965	383323	104688	411290	158039	323844	473214	727282	314606	410480	215872	182283	321986	264138	222233
Com_849_neg	MGDG 32:4; MGDG 16:0-16:4; [M+FA-H]-	C41 H70 O10	Glycerolipids [GL]	Glycosyldiradylglycerols [GL05]	Glycosyldiacylglycerols [GL0501]	768.502	13.289	Invalid mass	159533	221144	246337	462252	410741	237048	1.26683e+06	675834	891911	852497	1.29804e+06	1.19455e+06	543081	655775	469829
Com_2154_neg	DGDG 32:4; DGDG 16:2-16:2; [M+FA-H]-	C47 H80 O15	Glycerolipids [GL]	Glycosyldiradylglycerols [GL05]	Glycosyldiacylglycerols [GL0501]	930.555	11.258	Invalid mass	298759	165812	293501	129061	278992	278081	210904	21219.9	131771	301379	205278	281960	225762	215191	243100
Com_3851_neg	Cer-NDS d44:0; Cer-NDS d30:0/14:0; [M+FA-H]-	C44 H89 N O3	Sphingolipids [SP]	Ceramides [SP02]	N-acylsphinganines (dihydroceramides) [SP0202]	725.69	23.161	Invalid mass	64443.8	340005	72686.7	295720	58153.1	292055	85435.4	75166.4	61789	68559.2	53502.8	85383.4	89294.5	73178.5	79537.3
Com_2136_neg	MGDG 36:5; MGDG 16:0-20:5; [M+Hac-H]-	C45 H76 O10	Glycerolipids [GL]	Glycosyldiradylglycerols [GL05]	Glycosyldiacylglycerols [GL0501]	836.565	15.202	Invalid mass	98711.7	56907.3	61340.2	49962.9	143908	129217	142400	264706	281944	287966	346843	196237	193429	209987	164497
Com_468_neg	PC 38:6; PC 16:1-22:5; [M+FA-H]-	C46 H80 N O8 P	Glycerophospholipids [GP]	Glycerophosphocholines [GP01]	Diacylglycerophosphocholines [GP0101]	851.568	14	Invalid mass	1.71576e+06	986519	2.4965e+06	918426	2.98253e+06	1.59424e+06	1.62549e+06	1.88419e+06	1.83357e+06	2.71146e+06	1.57482e+06	1.667e+06	1.97792e+06	1.9585e+06	2.07504e+06
Com_3396_neg	PG 34:2; PG 16:0-18:2; [M-H]-	C40 H75 O10 P	Glycerophospholipids [GP]	Glycerophosphoglycerols [GP04]	Diacylglycerophosphoglycerols [GP0401]	746.51	13.936	Full match	32059	219244	54836.6	310416	82256.9	142642	117416	155561	84544	60305.6	70268.3	121630	110551	101019	96858.2
Com_1462_neg	Cer-NDS d34:0; Cer-NDS d18:0/16:0; [M+FA-H]-	C34 H69 N O3	Sphingolipids [SP]	Ceramides [SP02]	N-acylsphinganines (dihydroceramides) [SP0202]	585.533	17.338	Invalid mass	127666	1.96615e+06	70535.5	1.25094e+06	27463.6	835821	445017	281981	120602	677976	66481.1	361935	332150	318617	471444
Com_4657_neg	PC 46:6; PC 24:0-22:6; [M+FA-H]-	C54 H96 N O8 P	Glycerophosphocholines [GP01]	Glycerophosphocholines [GP01]	Diacylglycerophosphocholines [GP0101]	963.692	21.263	Invalid mass	34529.2	43738	48223.4	41931.4	82419.7	39398.5	72063.7	34902.2	55942.2	82038.7	69475.5	69912.9	63752.7	64597.7	48086.5
Com_3170_neg	Cer-BDS d36:1; Cer-BDS d14:0/22:1; [M+FA-H]-	C36 H71 N O4	Sphingolipids [SP]	Ceramides [SP02]	N-acylsphingosines (ceramides) [SP0201]	627.544	17.139	Invalid mass	6354.17	614673	5224.2	318559	4536.57	268565	111587	67186.1	23172.7	174133	8247.85	107423	106884	81566.5	107670
Com_599_neg	LPE 20:4; [M-H]-	C25 H44 N O7 P	Glycerophospholipids [GP]	Glycerophosphocholines [GP01]	Monoacylglycerophospho-ethanolamines [GP0205]	501.285	1.94	Full match	1.7109e+06	312217	2.18573e+06	453015	1.86994e+06	660038	12713.3	756699	23837.2	689165	7975.02	1.26818e+06	1.23848e+06	614520	1.27869e+06
Com_5423_neg	Cer-NS d43:2; Cer-NS d18:1/25:1; [M+FA-H]-	C43 H83 N O3	Sphingolipids [SP]	Ceramides [SP02]	N-acylsphingosines (ceramides) [SP0201]	707.642	21.58	Invalid mass	36632.3	87287.1	43617.8	51648.2	43508.8	56046.1	15432.1	94956	8785.36	70535	7331.1	60534.9	46864.7	37551.6	40944.7
Com_2079_neg	HBMP 54:6; HBMP 16:0-16:1-22:5; [M-H]-	C60 H105 O11 P	Glycerophospholipids [GP]	Glycerophosphoglycerols [GP04]	Hemibismonoacylglycerophosphate	1032.74	20.825	Full match	217352	459588	173623	383563	310661	338059	197168	143274	199340	214031	172857	280043	238121	237644	137840
Com_168_neg	Cer-NDS d42:0; Cer-NDS d18:0/24:0; [M-H]-	C42 H85 N O3	Sphingolipids [SP]	Ceramides [SP02]	N-acylsphinganines (dihydroceramides) [SP0202]	651.653	22.465	Full match	1.18035e+07	1.31398e+07	9.01771e+06	1.3822e+07	8.0973e+06	1.13908e+07	1.14029e+07	8.03475e+06	8.56407e+06	4.07976e+06	6.34699e+06	2.85565e+06	7.83411e+06	7.7622e+06	8.23101e+06
Com_188_neg	SQDG 40:0; SQDG 16:0-24:0; [M-H]-	C49 H94 O12 S	Glycerolipids [GL]	Glycosyldiradylglycerols [GL05]	Glycosyldiacylglycerols [GL0501]	906.646	21.021	Full match	7.71226e+06	1.48908e+07	5.77571e+06	9.94511e+06	6.48327e+06	7.56954e+06	6.43893e+06	1.33825e+07	2.89722e+06	4.14259e+06	3.17421e+06	5.04817e+06	7.22914e+06	6.07515e+06	6.70023e+06
Com_153_neg	PC 38:9; PC 18:4-20:5; [M+FA-H]-	C46 H74 N O8 P	Glycerophospholipids [GP]	Glycerophosphocholines [GP01]	Diacylglycerophosphocholines [GP0101]	845.52	11.12	Invalid mass	1.67703e+06	1.75797e+06	3.1844e+06	921705	8.95432e+06	1.68748e+06	3.71184e+06	2.50942e+06	5.56712e+06	9.49408e+06	1.30194e+07	5.76899e+06	6.47437e+06	6.13956e+06	5.31578e+06	799.515
Com_722_neg	MGDG 32:1; MGDG 16:0-16:1; [M+Hac-H]-	C41 H76 O10	Glycerolipids [GL]	Glycosyldiradylglycerols [GL05]	Glycosyldiacylglycerols [GL0501]	788.564	16.318	Invalid mass	841419	573649	1.02606e+06	656390	1.21288e+06	636274	1.07146e+06	1.38161e+06	1.17543e+06	1.52524e+06	1.06477e+06	1.33191e+06	1.09346e+06	1.17313e+06	1.01655e+06
Com_7_neg	SQDG 40:1; SQDG 24:0-16:1; [M-H]-	C49 H92 O12 S	Glycerolipids [GL]	Glycosyldiradylglycerols [GL05]	Glycosyldiacylglycerols [GL0501]	904.63	20.137	Full match	1.26755e+08	7.97073e+07	1.18484e+08	7.81815e+07	1.11441e+08	8.72663e+07	1.21662e+08	7.79329e+07	1.44774e+08	1.00588e+08	1.40269e+08	9.00402e+07	1.16093e+08	1.20106e+08	1.10901e+08
Com_428_neg	PG 42:10; PG 20:5-22:5; [M-H]-	C48 H75 O10 P	Glycerophospholipids [GP]	Glycerophosphoglycerols [GP04]	Diacylglycerophosphoglycerols [GP0401]	842.509	12.301	Full match	2.18826e+06	555521	2.60539e+06	435922	3.29808e+06	987951	1.59659e+06	1.27543e+06	2.31889e+06	2.45515e+06	3.40123e+06	1.51479e+06	2.1639e+06	1.66081e+06	2.25329e+06
Com_801_neg	PC 30:0; PC 14:0-16:0; [M+FA-H]-	C38 H76 N O8 P	Glycerophospholipids [GP]	Glycerophosphocholines [GP01]	Diacylglycerophosphocholines [GP0101]	751.536	15.124	Invalid mass	1.53759e+06	946237	1.45964e+06	897770	957191	885527	1.02506e+06	661888	836726	376909	614268	306593	741133	918493	956613
Com_4468_neg	PC 42:10; PC 20:5-22:5; [M+Hac-H]-	C50 H80 N O8 P	Glycerophospholipids [GP]	Glycerophosphocholines [GP01]	Diacylglycerophosphocholines [GP0101]	913.584	12.973	Invalid mass	29001.5	23849.6	44708.3	14276	87399.4	31357.1	66930	27277.7	120659	82342.3	96787.3	45786.8	57943	76441.1	58123.9
Com_1044_neg	GlcADAG 34:1; GlcADAG 16:0-18:1; [M-H]-	C43 H78 O11	Glycerolipids [GL]	Glycosyldiradylglycerols [GL05]	Glycosyldiacylglycerols [GL0501]	1541.11	16.556	Invalid mass	31212.6	42564.2	51748.8	43662.6	31146.5	78809.5	326805	37452.4	365800	37627	961617	47394.5	273336	256485	168044
Com_230_neg	Cer-NDS d42:1; Cer-NDS d18:0/24:1; [M+FA-H]-	C42 H83 N O3	Sphingolipids [SP]	Ceramides [SP02]	N-acylsphingosines (ceramides) [SP0201]	695.643	21.44	Invalid mass	5.73982e+06	3.72764e+06	3.75449e+06	4.94465e+06	3.45279e+06	4.77614e+06	1.09736e+07	6.51954e+06	8.9237e+06	1.76883e+06	4.68921e+06	1.13366e+06	4.66365e+06	4.07339e+06	3.98402e+06
Com_560_neg	SQDG 36:4; SQDG 16:0-20:4; [M-H]-	C45 H78 O12 S	Glycerolipids [GL]	Glycosyldiradylglycerols [GL05]	Glycosyldiacylglycerols [GL0501]	842.521	13.918	Full match	986620	397774	1.31209e+06	476478	762867	488733	2.29082e+06	382309	2.19795e+06	449570	2.36234e+06	277973	1.29149e+06	1.30879e+06	1.23678e+06
Com_33_neg	PE 42:10; PE 20:5-22:5; [M-H]-	C47 H74 N O8 P	Glycerophospholipids [GP]	Glycerophosphoethanolamines [GP02]	Diacylglycerophospho-ethanolamines [GP0201]	811.515	11.749	Full match	1.43759e+07	9.65101e+06	1.50153e+07	1.00009e+07	2.6846e+07	8.95682e+06	3.09242e+07	1.29676e+07	3.42797e+07	3.57047e+07	5.38234e+07	2.12583e+07	2.80504e+07	3.51135e+07	2.63804e+07
Com_539_neg	PC 30:1; PC 14:0-16:1; [M+FA-H]-	C38 H74 N O8 P	Glycerophospholipids [GP]	Glycerophosphocholines [GP01]	Diacylglycerophosphocholines [GP0101]	749.521	13.504	Invalid mass	1.37126e+06	1.21653e+06	2.07414e+06	941974	2.48716e+06	1.88837e+06	1.31563e+06	1.40739e+06	1.48433e+06	2.47154e+06	1.07782e+06	2.27177e+06	1.36896e+06	1.69506e+06	1.63964e+06	703.515
Com_606_neg	LPE 18:4; [M-H]-	C23 H40 N O7 P	Glycerophospholipids [GP]	Glycerophosphoethanolamines [GP02]	Monoacylglycerophospho-ethanolamines [GP0205]	473.253	1.474	Full match	943924	66743.7	2.15508e+06	132682	1.73934e+06	160979	6420.61	199526	6458.53	236933	6093.58	654507	614048	363573	467502
Com_208_neg	PG 36:2; PG 18:1-18:1; [M-H]-	C42 H79 O10 P	Glycerophospholipids [GP]	Glycerophosphoglycerols [GP04]	Diacylglycerophosphoglycerols [GP0401]	774.541	16.093	Full match	1.2733e+06	4.69311e+06	1.08246e+06	8.85925e+06	1.77215e+06	2.32264e+06	3.89142e+06	4.62047e+06	7.25491e+06	7.87208e+06	9.69657e+06	7.15346e+06	5.76026e+06	5.69084e+06	4.78451e+06
Com_572_neg	PC 34:3; PC 16:1-18:2; [M+FA-H]-	C42 H78 N O8 P	Glycerophospholipids [GP]	Glycerophosphocholines [GP01]	Diacylglycerophosphocholines [GP0101]	801.552	14.102	Invalid mass	1.06266e+06	595190	1.11971e+06	676185	1.13947e+06	1.24202e+06	2.20358e+06	1.46424e+06	1.92087e+06	743181	1.58388e+06	467368	1.5141e+06	1.40493e+06	1.53043e+06
Com_710_neg	PE 36:5e; PE 16:0e/20:5; [M-H]-	C41 H74 N O7 P	Glycerophospholipids [GP]	Glycerophosphoethanolamines [GP02]	1-alkyl,2-acylglycerophospho-ethanolamines [GP0202]	723.52	15.84	Full match	68868.6	5.61444e+06	89788.2	1.0492e+06	39464.9	1.91138e+06	60493.3	4358.11	22308.9	2771.79	3864.65	5777.07	231382	190983	309184
Com_7449_neg	(11Z,13E,15S)-15-Hydroperoxy-11,13-icosadienoic acid	C20 H36 O4	Fatty Acyls [FA]	Fatty Acids and Conjugates [FA01]	Hydroperoxy fatty acids [FA0104]	340.261	4.72	No results	3169.63	12220.9	1573.19	6453.31	1507.81	157999	3153.47	5805.71	4203.64	2957.19	1785.46	7041	19511.4	9296.57	14165.3
Com_518_neg	Docosahexaenoic acid	C22 H32 O2	Fatty Acyls [FA]	Fatty Acids and Conjugates [FA01]	Unsaturated fatty acids [FA0103]	328.24	4.503	No results	335791	1.29962e+06	249956	1.98843e+06	195130	1.2197e+06	2.19894e+06	1.19138e+06	2.16826e+06	1.55054e+06	598186	991907	1.72691e+06	1.13758e+06	1.20417e+06
Com_1395_neg	PC 36:7; PC 16:3-20:4; [M+FA-H]-	C44 H74 N O8 P	Glycerophospholipids [GP]	Glycerophosphocholines [GP01]	Diacylglycerophosphocholines [GP0101]	821.512	10.633	Invalid mass	86275	72221.5	106287	67664.5	216816	103648	363781	249758	473946	716012	623526	499496	322867	366426	280071
Com_1180_neg	LPC 18:0; [M+FA-H]-	C26 H54 N O7 P	Glycerophospholipids [GP]	Glycerophosphocholines [GP01]	Monoacylglycero-phosphocholines [GP0105]	569.369	4.491	Invalid mass	550222	534993	831850	568214	618604	463302	70419.2	151627	63980.7	339291	34795.9	592829	377512	334956	446040
Com_4381_neg	PE 40:9; PE 18:4-22:5; [M-H]-	C45 H72 N O8 P	Glycerophospholipids [GP]	Glycerophosphoethanolamines [GP02]	Diacylglycerophospho-ethanolamines [GP0201]	785.498	11.135	Full match	24079.8	15104.9	28650.5	14000.5	73271.8	16001.1	33270.9	21960.4	48336.7	65822.9	108881	52467.8	52714.1	48114.9	50573.6
Com_5541_neg	LPE 16:1; [M-H]-	C21 H42 N O7 P	Glycerophospholipids [GP]	Glycerophosphoethanolamines [GP02]	Monoacylglycerophospho-ethanolamines [GP0205]	451.269	2.388	Full match	58574.8	17682.7	68899.3	52625.9	46124.1	19704.7	2857.82	15266.1	3212.48	11280.7	2491.15	20267.4	33811.7	22858.2	35672.4
Com_2610_neg	PC 44:12; PC 22:6-22:6; [M+FA-H]-	C52 H80 N O8 P	Glycerophospholipids [GP]	Glycerophosphocholines [GP01]	Diacylglycerophosphocholines [GP0101]	923.567	13.148	Invalid mass	113759	223180	173434	133553	252428	306197	87332	69230.9	88976	73788.9	74993.8	174600	107949	109170	143580
Com_6208_neg	17-hydroxymargaric acid	C17 H34 O3	Fatty Acyls [FA]	Fatty Acids and Conjugates [FA01]	Hydroxy fatty acids [FA0105]	286.251	4.338	No results	3760.79	155182	4578.89	106962	4495.01	103972	12274.6	5673.18	31654	40063.4	8808.92	12735.2	34338.9	25587.3	35027.1
Com_1737_neg	DGDG 34:2; DGDG 16:1-18:1; [M+FA-H]-	C49 H88 O15	Glycerolipids [GL]	Glycosyldiradylglycerols [GL05]	Glycosyldiacylglycerols [GL0501]	962.617	15.359	Invalid mass	362851	294776	472141	320312	338829	265349	356507	274945	325735	367790	316686	357281	240901	320340	396737
Com_2399_neg	MGDG 30:1; MGDG 14:0-16:1; [M+Hac-H]-	C39 H72 O10	Glycerolipids [GL]	Glycosyldiradylglycerols [GL05]	Glycosyldiacylglycerols [GL0501]	760.534	14.586	Invalid mass	136588	153327	154471	123751	234143	226631	255570	273988	316295	296651	201477	241820	189449	251999	206244
Com_1944_neg	PG 33:1; PG 16:0-17:1; [M-H]-	C39 H75 O10 P	Glycerophospholipids [GP]	Glycerophosphoglycerols [GP04]	Diacylglycerophosphoglycerols [GP0401]	734.509	15.337	Full match	228902	175394	272584	204419	289878	239809	116284	283571	188966	439377	237908	349667	260503	290513	217179
Com_106_neg	LPE 20:5; [M-H]-	C25 H42 N O7 P	Glycerophospholipids [GP]	Glycerophosphoethanolamines [GP02]	Monoacylglycerophospho-ethanolamines [GP0205]	499.269	1.687	Full match	1.18222e+07	1.55746e+06	1.94929e+07	2.27727e+06	1.44357e+07	3.05517e+06	93329.7	4.73036e+06	175596	5.84979e+06	62619.9	1.04824e+07	6.37238e+06	3.58341e+06	6.09511e+06
Com_2905_neg	myristic acid	C14 H28 O2	Fatty Acyls [FA]	Fatty Acids and Conjugates [FA01]	Branched fatty acids [FA0102]	228.208	4.387	No results	81498.3	336550	54871.2	318026	62629.4	264074	129311	217417	152625	165844	45506.9	209212	141709	134633	123450
Com_1731_neg	MGDG 32:6; MGDG 16:3-16:3; [M+Hac-H]-	C41 H66 O10	Glycerolipids [GL]	Glycosyldiradylglycerols [GL05]	Glycosyldiacylglycerols [GL0501]	778.486	10.413	Invalid mass	136998	180825	150766	139922	265363	233818	431845	322512	396142	355614	467944	154135	285574	306937	268738
Com_2084_neg	PC 44:5; PC 24:0-20:5; [M+FA-H]-	C52 H94 N O8 P	Glycerophospholipids [GP]	Glycerophosphocholines [GP01]	Diacylglycerophosphocholines [GP0101]	937.677	20.889	Invalid mass	138295	184518	236390	133389	297179	138917	260416	137300	162813	143293	315332	342544	237268	225043	206676
Com_1229_neg	DGDG 31:1; DGDG 15:0-16:1; [M+FA-H]-	C46 H84 O15	Glycerolipids [GL]	Glycosyldiradylglycerols [GL05]	Glycosyldiacylglycerols [GL0501]	922.586	14.369	Invalid mass	703079	480680	677672	486949	645359	665575	759339	775462	683697	710987	600540	1.14253e+06	512223	793159	586037
Com_2382_neg	CL 80:20; CL 20:5-20:5-20:5-20:5; [M-H]-	C89 H134 O17 P2	Glycerophospholipids [GP]	Glycerophosphoglycero-phosphoglycerols [GP12]	Diacylglycerophosphoglycero-phosphodiradylglycerols [GP1201]	1536.91	20.675	Full match	154991	41975.8	296047	30744	204615	49551	97680.3	29619.3	248023	57408.6	267763	32381.2	157359	155219	113527
Com_1956_neg	DGDG 34:1; DGDG 16:0-18:1; [M+FA-H]-	C49 H90 O15	Glycerolipids [GL]	Glycosyldiradylglycerols [GL05]	Glycosyldiacylglycerols [GL0501]	964.633	17	Invalid mass	203071	260412	144996	258480	262117	266857	293768	164836	327468	304916	355919	281069	260973	278464	294835
Com_2863_neg	Cer-BS d35:2; Cer-BS d20:2/15:0; [M+FA-H]-	C35 H67 N O4	Sphingolipids [SP]	Ceramides [SP02]	N-acylsphingosines (ceramides) [SP0201]	611.512	11.491	Invalid mass	23673.5	541968	20747.3	217485	22987.6	199548	132667	42608.3	46839.7	241252	42503.1	87714.1	101782	112780	77114.6	565.507
Com_4789_neg	1-palmitoyl-2-lauroyl-sn-glycero-3-phospho-(1'-sn-glycerol)	C34 H67 O10 P	Glycerophospholipids [GP]	Oxidized glycerophospholipids [GP20]	Oxidized glycerophosphoglycerols [GP2006]	666.446	12.548	No results	58992.8	84534.1	49647.9	73991.1	68627.9	57248.4	56594.5	61517.8	56396.2	59473.7	60467.2	71279	60524.6	59176.9	37926.3
Com_1609_neg	1-(9Z-octadecenoyl)-sn-glycero-3-phospho-(1'-sn-glycerol)	C24 H47 O9 P	Glycerophospholipids [GP]	Glycerophosphoglycerols [GP04]	Monoacylglycerophosphoglycerols [GP0405]	510.295	2.507	No results	759871	140502	336680	455866	213245	310143	23286.4	205300	46019.7	157255	40541.6	492500	268589	186790	313152
Com_6617_neg	1,2-di[(4Z,7Z,10Z,13Z,16Z,19Z)-docosahexaenoyl]-sn-glycerol	C47 H68 O5	Glycerolipids [GL]	Diradylglycerols [GL02]	Diacylglycerols [GL0201]	712.506	13.321	No results	2877.75	126473	2826.71	156865	2609.36	44404	2967.62	4131.13	2851.78	2764.95	2495.54	5237.47	12741.9	11640	21393.1
Com_1089_neg	Falecalcitriol	C27 H38 F6 O3	Sterol Lipids [ST]	Secosteroids [ST03]	Vitamin D3 and derivatives [ST0302]	524.274	1.81	No results	656924	184925	818665	559252	775536	531071	216466	1.77272e+06	279759	612703	435787	1.59801e+06	554705	776852	960177
Com_1371_neg	cis-7,10,13,16,19-Docosapentaenoic acid	C22 H34 O2	Fatty Acyls [FA]	Fatty Acids and Conjugates [FA01]	Unsaturated fatty acids [FA0103]	330.255	5.458	No results	39230.2	787161	105077	279624	93953.2	244053	351764	281510	459588	71625.9	134372	172317	438641	236526	361735
Com_522_neg	5-oxo-eicosatetraenoic acid	C20 H30 O3	Fatty Acyls [FA]	Eicosanoids [FA03]	Hydroxy/hydroperoxyeicosatetraenoic acids [FA0306]	318.219	1.567	No results	1.62727e+06	4.66487e+06	957397	2.58636e+06	821117	2.10902e+06	1.66049e+06	1.83759e+06	2.06298e+06	1.47852e+06	1.22026e+06	1.72825e+06	1.70618e+06	1.81198e+06	2.02073e+06
Com_3252_neg	Methyl (8E,12Z,15Z)-10-hydroperoxy-8,12,15-octadecatrienoate	C19 H32 O4	Fatty Acyls [FA]	Fatty Acids and Conjugates [FA01]	Hydroperoxy fatty acids [FA0104]	324.229	1.465	No results	29507.7	148509	26597.4	139424	29497.1	45088.1	118861	98251.3	121290	102422	79141.5	90203.8	117536	85954.2	85685.1
Com_2028_neg	1-(Phosphonooxy)-3-(stearoyloxy)-2-propanyl docosanoate	C43 H85 O8 P	Glycerophospholipids [GP]	Glycerophosphates [GP10]	Diacylglycerophosphates [GP1001]	760.596	10.68	No results	7567.95	36960.9	11495.2	33285.4	7905.57	9023.16	320985	63834.3	245617	109058	377191	45482.6	111180	78249.5	79477.8
Com_1150_neg	(5E,8E,11E,14E,17E)-5,8,11,14,17-Icosapentaenoic acid	C20 H30 O2	Fatty Acyls [FA]	Fatty Acids and Conjugates [FA01]	Unsaturated fatty acids [FA0103]	302.224	11.546	No results	347529	397179	353885	347562	343190	504041	519842	362789	722787	337263	845805	268980	434447	635022	479538
Com_4245_neg	15-Ketoprostaglandin E2	C20 H30 O5	Fatty Acyls [FA]	Eicosanoids [FA03]	Prostaglandins [FA0301]	350.209	1.028	No results	64779.3	211074	42025.2	166333	34919.8	225995	83137.3	109278	73614.3	99985.1	98389.6	102520	75845.6	96751.1	112802
